# Supplementary material for: Discovery of a novel cardiac-specific myosin modulator using artificial intelligence-based virtual screening
Source: Nat Commun. 2023 Nov 24;14:7692. doi: 10.1038/s41467-023-43538-y (PMC10673995; doi:10.1038/s41467-023-43538-y)
Supplement: Supplementary file 4 — Source Data [file 41467_2023_43538_MOESM4_ESM.xlsx]

## Sheet: Figure 2a
compound #	Repeat #1	Repeat #2	Repeat #3	Repeat #4
1	94	110	93	101
2	111	108	94	99
3	92	116	106	101
4	108	100	103	92
5	103	109	102	98
6	104	119	95	98
7	100	98	103	98
8	101	108	104	91
9	109	95	107	97
10	98	95	103	97
11	101	95	107	100
12	109	86	108	102
13	107	101	100	99
14	105	95	104	97
15	105	90	101	94
16	105	92	100	92
17	107	97	100	90
18	103	100	98	94
19	106	89	99	95
20	107	91	100	91
21	102	86	97	93
22	109	81	101	94
23
24	109	85	104	98
25	106	92	102	93
26	101	98	88	94
27	108	90	97	93
28	103	87	92	87
29	105	89	97	93
30	106	87	95	92
31	103	87	97	88
32	98	95	98	90
33	101	103	95	90
34	104	89	102	93
35	108	89	100	94
36	110	86	98	93
37	106	105	101	99
38	99	85	93	104
39	106	99	105	99
40	92	107	97	90
41	107	92	97	92
42	106	85	97	95
43	97	85	98	95
44	103	94	101	91
45		100	102	94
46	104	88	102	95
47	107	94	104	96
48		88	103	100
49	102	110	101	99
50	105	104	97	96
51	101	97	101	93
52	99	93	99	102
53	93	106	96	91
54	98	104	95	94
55	99	112	97	99
56	103	103	99	106
57	103	95	94	100
58	101	87	99	93
59	102	96	97	95
60	103	89	103	98
61	104	109	102	97
62	104	103	102	101
63	101	134	101	98
64	100	99	99	92
65	105	101	97	86
66	104	114	97	98
67	102	96	98	96
68	109	114	98	89
69	98	95	98	97
70	59	55	52	58
71	99	91	100	98
72	99	101	95	103
73	101	105	90	81
74	105	97	101	90
75	98	103	101	94
76	92	105	102	90
77	101	99	99	97
78	101	93	95	93
79	98	89	95	93
80	105	86	100	98
81	95	127	100	95
82	101	93	102	95
83	105	97	99	97
84	100	100	104	102
85	98	102	97	105
86	108	96	103	101

## Sheet: Figure 2b
	Experiment #
F10 [mmol L-1]	1	2	3	4	5	6
0	101.485	98.1304	100.384	102.005	95.338	102.657
0.012207	92.8884	97.8683	99.7554	99.4872	103.59	101.352
0.024414		101.171	103.32	104.755	104.242	104.709
0.048828	99.4408	99.5457	104.106	102.611	100.047	102.378
0.097656		92.6787		93.7063	93.6131	90.303
0.195313	94.3561	96.0336	98.7594	91.9814	101.212	102.471
0.390625		98.8642	97.0295	102.144	100.186	102.517
0.78125	100.384	95.9287	98.7594	95.8974	92.8671	93.7529
1.5625	70.6098	88.7472	60.5452	100.186	102.238	101.026
3.125	86.7552	90.7915	88.3278	98.2284	88.6247	87.366
6.25	79.3115	81.6705	82.0374	81.7716	79.5338	75.8042
12.5	69.6138	72.6018	78.1583	68.1119	66.2471	66.3403
25	61.6984	60.2306	62.3799	31.3194	39.1842	31.655
50	42.7066	39.9493	38.2876	28.3403	35.8881	36.7646
100	29.2347	28.2177	28.1705	26.0373	26.1212	24.965

## Sheet: Figure 2d
Control
		Experiment #
F-Actin [mmol L-1]		1	2	3
80		1.21191	1.05374
40		0.833247	0.830397	1
20		0.717441	0.758708	0.561564
10		0.559358	0.647499	0.410833
5		0.389326	0.451732	0.167274
2.5		0.066818	0.207255
0		0	0	0
F10		Experiment #
F-Actin [mmol L-1]		1	2	3	4	5	6	7	8	9
80		0.416996	0.448933	0.303061
50			0.386667		0.262815	0.403856	0.291716	0.261047	0.350979	0.590367
25			0.128289	0.296174	0.338999		0.295344	0.615851	0.039456	0.175546
12.5		0.169324			0.030151	0.153295	0.275593	0.00958	0.224317	0.307509
6.25		0.15651		0.152838	0.089647	0.131327	0.136648	0.10273		0.106327
3.125		-0.08315	0.293438	0.130881	0.079812	0.022372	0.057964	-0.08762	0.057556	0.056875
1.5625		0.093517	0.227206	0.236853	0.012093	-0.01133	0.037004	0.002575	0.015942	-0.17024
0.78125		-0.09949	0.05529	0.144559	-0.00064	-0.02556	-0.00766	-0.02692	0.016661	0.045628
0		0	0	0	0	0	0	0	0	0

## Sheet: Figure 2e
Cardiac			Tiberialis Anterior			Soleus
DMSO	F10		DMSO	F10		DMSO	F10
100.083	89.7828		98.4349	86.3954		99.7072	90.9224
89.7828	83.8896		101.276	97.5199		104.246	106.296
104.388	74.0503		96.5085	112.738		83.9678	102.343
91.064	38.3012		106.237	111.197		104.539	99.9268
105.054	88.0917		101.132	105.032		102.782	89.6779
109.513	60.4189		93.4746	96.8457		112.811	109.737
99.827	83.5308		93.0893	103.058		112.738	91.7277
100.288	67.1834		109.848	94.7749		79.2094	110.835
108.418	78.6678		108.69	105.182		79.3042	94.2329
88.0262	70.8623		102.375	96.587		96.1243	93.0845
87.7401	61.5039		102.258	92.4359		91.7335	93.8276
98.8149	74.009		101.966	90.2726		108.216	88.6937
89.2522	72.9056		89.7464	101.147		121.321	89.9096
105.721	72.7421		97.2886	99.8027		83.6275	92.8819
103.882	68.3286		101.089	75.8898		118.551	84.7083
118.145	79.5291		96.587	104.538		101.123	101.326
111.097	87.482		93.2094	92.5792		105.817	81.2354
108.446	81.308		93.9656	95.4782		121.138	85.1848
91.5282	87.6564		100.646	84.5124		94.786	83.8911
114.48	79.3198		94.848	84.5124		95.9436	92.3346
80.8895			104.364	86.7812		111.605	84.6401
84.6915			113.439	82.9998		78.6479	69.9319
109.387			98.8814	107.831		92.0623	80.963
99.4811			100.646	122.01			77.0136

## Sheet: Figure 3a
Representative Traces						Bar graph
t [s]	ctrl	+Mava	+F10			ctrl	+Mava	+F10
0	1	1	1			23.93	63.89	78.62
1	0.954277	0.902538	0.9843			26.55	87.3	63.91
2	0.922725	0.904761	0.986655			18.99	56.77	49.91
3	0.916612	0.898091	0.97959			21.15	56.99	65.48
4	0.895373	0.863468	0.942918			16.41	79.26	83.8
5	0.845996	0.84028	0.918358				82.01	77.15
6	0.823937	0.828051	0.905405
7	0.742735	0.832181	0.909779
8	0.7315	0.802481	0.878322
9	0.712104	0.856692	0.935741
10	0.678094	0.833345	0.911013
11	0.665698	0.82424	0.901368
12	0.635717	0.836045	0.913872
13	0.567388	0.81974	0.896602
14	0.554242	0.780088	0.854604
15	0.555539	0.790093	0.865201
16	0.572954	0.739642	0.811764
17	0.552398	0.728207	0.799652
18	0.521836	0.761453	0.834866
19	0.52706	0.788452	0.863463
20	0.48564	0.809364	0.885612
21	0.482737	0.774317	0.848492
22	0.50005	0.809258	0.8855
23	0.479767	0.709095	0.77941
24	0.456956	0.832022	0.909611
25	0.465117	0.732283	0.80397
26	0.434795	0.761718	0.835146
27	0.423697	0.772359	0.846417
28	0.414067	0.704966	0.775036
29	0.410345	0.796764	0.872266
30	0.403584	0.711319	0.781765
31	0.335392	0.739483	0.811596
32	0.371144	0.725824	0.797129
33	0.352807	0.721378	0.792419
34	0.378759	0.670926	0.738982
35	0.353797	0.700519	0.770326
36	0.335972	0.753883	0.826848
37	0.336621	0.699831	0.769597
38	0.333104	0.753988	0.82696
39	0.305752	0.669179	0.737131
40	0.311694	0.74123	0.813446
41	0.292059	0.714548	0.785186
42	0.302132	0.664255	0.731917
43	0.253165	0.661979	0.729505
44	0.279254	0.694113	0.763542
45	0.272663	0.668491	0.736402
46	0.268429	0.630744	0.696423
47	0.243297	0.689508	0.758663
48	0.253473	0.599192	0.663003
49	0.249068	0.647209	0.713861
50	0.24415	0.658167	0.725468
51	0.251287	0.68342	0.752215
52	0.256307	0.69909	0.768812
53	0.228613	0.697396	0.767018
54	0.259585	0.618409	0.683358
55	0.252585	0.718148	0.788999
56	0.220077	0.653244	0.720253
57	0.23575	0.621004	0.686105
58	0.212189	0.707507	0.777728
59	0.217208	0.643185	0.7096
60	0.250263	0.631803	0.697544
61	0.213486	0.631433	0.697152
62	0.234282	0.695013	0.764495
63	0.225062	0.625768	0.691152
64	0.181046	0.68829	0.757374
65	0.192315	0.60348	0.667545
66	0.210037	0.661873	0.729393
67	0.159499	0.667061	0.734888
68	0.188046	0.624551	0.689862
69	0.117942	0.662985	0.730571
70	0.149221	0.629792	0.695413
71	0.161446	0.609727	0.674162
72	0.155743	0.621268	0.686386
73	0.180637	0.626721	0.692161
74	0.164553	0.596069	0.659695
75	0.139421	0.692102	0.761411
76	0.147309	0.600145	0.664013
77	0.138328	0.587546	0.650667
78	0.145601	0.700784	0.770607
79	0.11084	0.641968	0.70831
80	0.124635	0.665367	0.733094
81	0.136791	0.658803	0.726141
82	0.152465	0.600992	0.66491
83	0.140923	0.568699	0.630705
84	0.113742	0.631803	0.697544
85	0.136211	0.611686	0.676236
86	0.124942	0.605916	0.670124
87	0.132591	0.574734	0.637098
88	0.082531	0.609621	0.67405
89	0.068497	0.607504	0.671807
90	0.154548	0.601204	0.665134
91	0.152158	0.604327	0.668442
92	0.122006	0.608933	0.673321
93	0.106981	0.595328	0.65891
94	0.081029	0.603639	0.667713
95	0.1078	0.562876	0.624537
96	0.08458	0.625715	0.691096
97	0.147855	0.615286	0.680049
98	0.128323	0.618833	0.683806
99	0.094756	0.620368	0.685432
100	0.109781	0.554723	0.615902
101	0.077068	0.57304	0.635303
102	0.091376	0.596016	0.659639
103	0.125113	0.608404	0.67276
104	0.10541	0.5273	0.586857
105	0.123337	0.588287	0.651452
106	0.102064	0.601575	0.665527
107	0.058902	0.634821	0.70074
108	0.09462	0.577063	0.639565
109	0.094073	0.657003	0.724235
110	0.091137	0.571293	0.633453
111	0.080414	0.56817	0.630145
112	0.114596	0.642709	0.709095
113	0.117703	0.586751	0.649826
114	0.088439	0.640644	0.706908
115	0.084478	0.532859	0.592744
116	0.098068	0.620792	0.685881
117	0.12723	0.526929	0.586464
118	0.067746	0.62148	0.68661
119	0.103464	0.55827	0.619659
120	0.071297	0.547788	0.608557
121	0.072799	0.549746	0.610631
122	0.0882	0.565946	0.62779
123	0.113503	0.533865	0.59381
124	0.062077	0.582305	0.645116
125	0.103703	0.596175	0.659807
126	0.050194	0.536194	0.596277
127	0.0798	0.56854	0.630537
128	0.085024	0.563458	0.625154
129	0.111352	0.570234	0.632332
130	0.092161	0.538841	0.59908
131	0.072356	0.556682	0.617977
132	0.066858	0.550488	0.611416
133	0.071229	0.565523	0.627341
134	0.071297	0.572458	0.634687
135	0.038482	0.549323	0.610183
136	0.044013	0.545617	0.606258
137	0.058936	0.49273	0.550241
138	0.076043	0.543341	0.603847
139	0.062146	0.578281	0.640855
140	0.069726	0.511471	0.570091
141	0.02373	0.584263	0.647191
142	0.076624	0.580293	0.642985
143	0.028203	0.610945	0.675451
144	0.063955	0.5336	0.593529
145	0.052209	0.476848	0.533419
146	0.043262	0.556735	0.618033
147	0.053301	0.572987	0.635247
148	0.06976	0.577858	0.640406
149	0.034486	0.547629	0.608388
150	0.083692	0.514965	0.573792
151	0.06078	0.591728	0.655097
152	0.069624	0.546358	0.607043
153	0.020486	0.534659	0.594651
154	0.04876	0.505806	0.564091
155	0.087517	0.554246	0.615398
156	0.065116	0.492942	0.550465
157	0.035238	0.528041	0.587642
158	0.08137	0.601257	0.66519
159	0.064843	0.539582	0.599865
160	0.045379	0.599775	0.66362
161	0.085127	0.499507	0.557418
162	0.064024	0.524441	0.583829
163	0.083761	0.518935	0.577997
164	0.083897	0.537517	0.597679
165	0.034725	0.535347	0.59538
166	0.04333	0.519941	0.579062
167	0.044116	0.502683	0.560783
168	0.046643	0.486219	0.543344
169	0.05057	0.494371	0.551979
170	0.042306	0.494636	0.55226
171	0.060609	0.503848	0.562016
172	0.081234	0.5291	0.588763
173	0.067814	0.499136	0.557026
174	0.06457	0.421209	0.474487
175	0.058219	0.545247	0.605865
176	0.07659	0.459484	0.515027
177	0.045687	0.526506	0.586015
178	0.064502	0.53217	0.592015
179	0.030628	0.512689	0.571381
180	0.026906	0.531588	0.591398
181	0.041452	0.533917	0.593866
182	0.071399	0.520206	0.579343
183	0.034794	0.552976	0.614052
184	0.03534	0.467478	0.523494
185	0.078434	0.512318	0.570988
186	0.083556	0.521318	0.58052
187	0.020486	0.534182	0.594146
188	0.056648	0.540853	0.601211
189	0.031823	0.541806	0.60222
190	0.005325	0.481295	0.538129
191	0.055111	0.409456	0.462039
192	0.024345	0.468378	0.524448
193	0.037662	0.509989	0.568521
194	0.020964	0.555411	0.616631
195	0.03954	0.501624	0.559661
196	0.042647	0.51883	0.577885
197	0.038106	0.485054	0.542111
198	0.046506	0.486801	0.543961
199	0.033633	0.505701	0.563979
200	0.05675	0.458584	0.514074
201	0.041589	0.491195	0.548615
202	0.037116	0.487595	0.544802
203	0.04036	0.471607	0.527868
204	0.041452	0.46266	0.518392
205	0.032301	0.477007	0.533588
206	0.028203	0.456308	0.511663
207	0.009354	0.482301	0.539195
208	0.082736	0.482619	0.539531
209	0.057672	0.453819	0.509028
210	0.053301	0.473831	0.530223
211	0.055623	0.470125	0.526298
212	0.046574	0.451914	0.507009
213	0.023354	0.465466	0.521364
214	0.037696	0.536406	0.596501
215	0.039301	0.404268	0.456544
216	0.052379	0.48696	0.544129
217	0.035681	0.494901	0.55254
218	0.038516	0.48156	0.53841
219	-0.00243	0.404797	0.457104
220	0.037218	0.464354	0.520186
221	0.060848	0.451331	0.506392
222	0.057023	0.437514	0.491757
223	0.054599	0.491989	0.549456
224	0.047735	0.495324	0.552989
225	0.027418	0.470548	0.526747
226	0.048896	0.42645	0.480038
227	0.045379	0.455778	0.511102
228	0.033701	0.481613	0.538466
229	0.039472	0.514806	0.573623
230	0.012871	0.520312	0.579455
231	0.043877	0.40268	0.454862
232	0.013315	0.421367	0.474655
233	0.029364	0.439632	0.494
234	0.026154	0.431161	0.485029
235	0.051696	0.454666	0.509925
236	0.008295	0.451861	0.506953
237	0.065663	0.479125	0.53583
238	0.058253	0.426714	0.480318
239	0.014613	0.459696	0.515252
240	0.038447	0.455461	0.510766
241	0.032472	0.469807	0.525962
242	0.05815	0.413691	0.466525
243	0.056887	0.458637	0.51413
244	0.038482	0.450114	0.505103
245	-0.02042	0.434761	0.488842
246	0.074575	0.422056	0.475384
247	0.040052	0.467372	0.523382
248	0.070409	0.467901	0.523943
249	0.04333	0.38648	0.437703
250	0.030696	0.450855	0.505888
251	0.008705	0.422426	0.475777
252	0.04613	0.455461	0.510766
253	0.064331	0.44482	0.499495
254	0.047565	0.412209	0.464955
255	0.033598	0.42862	0.482337
256	0.017891	0.43979	0.494168
257	0.010754	0.447731	0.502579
258	0.026564	0.400033	0.452058
259	0.022296	0.468854	0.524952
260	-0.00506	0.38071	0.431591
261	0.027281	0.408821	0.461366
262	0.034794	0.409879	0.462487
263	0.04917	0.432008	0.485926
264	-0.00311	0.41475	0.467646
265	0.056136	0.415491	0.468431
266	0.014476	0.484736	0.541774
267	0.022876	0.392092	0.443647
268	0.042272	0.451067	0.506112
269	0.046643	0.460172	0.515756
270	0.04036	0.448473	0.503364
271	-0.00926	0.420679	0.473926
272	0.02752	0.437779	0.492038
273	0.078263	0.349051	0.39806
274	0.048418	0.365728	0.415723
275	0.0015	0.385898	0.437086
276	0.021852	0.413638	0.466469
277	0.023866	0.406121	0.458506
278	0.003071	0.381821	0.432769
279	0.016149	0.42862	0.482337
280	0.0029	0.36488	0.414826
281	0.03814	0.421314	0.474599
282	0.019769	0.428091	0.481776
283	0.055999	0.439049	0.493383
284	0.001124	0.395533	0.447292
285	0.04613	0.33444	0.382584
286	0.013861	0.414909	0.467814
287	-0.00622	0.413162	0.465964
288	0.031789	0.450114	0.505103
289	0.029501	0.435396	0.489514
290	0.009149	0.47129	0.527532
291	0.022842	0.403262	0.455478
292	0.013588	0.339363	0.387799
293	0.037081	0.397121	0.448974
294	0.046062	0.369645	0.419872
295	0.025779	0.421367	0.474655
296	0.017105	0.406015	0.458394
297	0.039301	0.419885	0.473085
298	0.016593	0.385898	0.437086
299	0.035681	0.444396	0.499047
300	0.030593	0.319935	0.36722
301	0.057638	0.389974	0.441404
302	0.051218	0.37441	0.424919
303	0.0141	0.357628	0.407144
304	0.028442	0.400509	0.452563
305	-0.00256	0.394686	0.446395
306	0.033667	0.38288	0.43389
307	0.014681	0.379651	0.43047
308	0.036501	0.396856	0.448694
309	0.02093	0.359428	0.40905
310	0.021101	0.373033	0.423461
311	0.036672	0.369804	0.42004
312	0.008295	0.435608	0.489739
313	0.036911	0.39458	0.446282
314	0.023388	0.413162	0.465964
315	0.005632	0.31824	0.365426
316	0.042682	0.346987	0.395873
317	-0.00161	0.288012	0.333408
318	0.015944	0.393839	0.445497
319	0.03855	0.404532	0.456824
320	-0.01844	0.345716	0.394527
321	0.014476	0.386533	0.437759
322	0.041247	0.412526	0.465291
323	0.01772	0.422638	0.476001
324	0.021271	0.353816	0.403106
325	0.044526	0.353763	0.40305
326	0.016388	0.405591	0.457945
327	0.021374	0.371657	0.422003
328	0.019154	0.35821	0.40776
329	0.034008	0.396856	0.448694
330	0.020657	0.352916	0.402153
331	0.037355	0.325229	0.372827
332	0.009047	0.334705	0.382864
333	0.01871	0.402468	0.454637
334	0.002627	0.397915	0.449815
335	0.020008	0.35101	0.400135
336	0.037764	0.384098	0.43518
337	0.025779	0.326181	0.373836
338	0.022637	0.360381	0.410059
339	0.030628	0.391245	0.44275
340	0.015978	0.404691	0.456992
341	0.031447	0.405485	0.457833
342	0.01772	0.456572	0.511943
343	0.055419	0.413797	0.466637
344	0.062965	0.372186	0.422564
345	0.027623	0.383833	0.4349
346	-0.00417	0.356569	0.406022
347	0.065902	0.346404	0.395256
348	0.008534	0.363769	0.413648
349	0.045857	0.378221	0.428956
350	0.016935	0.347093	0.395985
351	0.040496	0.355245	0.40462
352	0.010515	0.409456	0.462039
353	0.034042	0.34164	0.39021
354	-0.01776	0.33714	0.385444
355	0.036262	0.306647	0.353146
356	0.025847	0.420679	0.473926
357	0.026393	0.365463	0.415442
358	0.008637	0.359745	0.409387
359	0.042169	0.354081	0.403387
360	0.035169	0.358475	0.408041
361	0.026086	0.377692	0.428395
362	0.037525	0.337299	0.385612
363	0.010959	0.360222	0.409891
364	-0.00407	0.328034	0.375799
365	0.012939	0.369698	0.419928
366	0.062555	0.404321	0.4566
367	0.005871	0.327134	0.374846
368	0.027247	0.361757	0.411517
369	0.022944	0.315911	0.362958
370	0.015808	0.306541	0.353034
371	0.041999	0.362975	0.412807
372	0.017515	0.418667	0.471795
373	0.024481	0.39675	0.448581
374	0.005529	0.375363	0.425928
375	-0.02367	0.347675	0.396602
376	0.031515	0.37388	0.424358
377	0.034794	0.345663	0.394471
378	0.013247	0.374357	0.424863
379	0.027691	0.370651	0.420938
380	0.038072	0.322634	0.37008
381	0.02694	0.341693	0.390266
382	0.022227	0.384415	0.435516
383	-0.01148	0.349581	0.398621
384	0.040974	0.317552	0.364697
385	0.017515	0.288224	0.333632
386	0.029398	0.330311	0.37821
387	3.17e-05	0.3058	0.352249
388	0.006725	0.300453	0.346585
389	0.014578	0.314641	0.361613
390	-0.00287	0.332481	0.380509
391	0.03715	0.31914	0.366379
392	0.039813	0.345716	0.394527
393	0.003959	0.353393	0.402658
394	0.014954	0.350004	0.399069
395	-0.01462	0.372716	0.423124
396	0.016081	0.292459	0.338118
397	0.034862	0.342646	0.391275
398	0.031174	0.306223	0.352697
399	0.030662	0.32544	0.373051
400	0.050877	0.340793	0.389313
401	0.003037	0.317711	0.364865
402	0.012427	0.299923	0.346024
403	0.014408	0.319193	0.366435
404	0.043501	0.327664	0.375407
405	0.038618	0.34614	0.394976
406	0.011539	0.3076	0.354155
407	0.009149	0.306382	0.352865
408	-0.03114	0.323534	0.371033
409	-0.00687	0.332428	0.380453
410	0.017139	0.334758	0.38292
411	0.018471	0.312576	0.359426
412	0.028237	0.286529	0.331838
413	-0.00461	0.299288	0.345352
414	0.051765	0.325599	0.37322
415	0.051253	0.279065	0.323932
416	0.047121	0.30707	0.353594
417	0.06679	0.328511	0.376304
418	0.004437	0.356728	0.40619
419	0.029296	0.295053	0.340866
420	0.008364	0.295847	0.341707
421	0.003378	0.277053	0.321801
422	0.020042	0.328299	0.376079
423	0.025574	0.332852	0.380902
424	-0.01793	0.340158	0.38864
425	0.031823	0.367527	0.417629
426	-0.00714	0.324064	0.371594
427	0.032915	0.301829	0.348043
428	0.020076	0.334069	0.382191
429	0.038516	0.310511	0.357239
430	0.009456	0.283512	0.328642
431	0.014135	0.365198	0.415162
432	0.008739	0.276047	0.320736
433	0.013281	0.328246	0.376023
434	0.035306	0.304582	0.350959
435	0.004607	0.333328	0.381406
436	0.04736	0.327028	0.374734
437	0.015876	0.293306	0.339015
438	0.004198	0.293623	0.339352
439	0.021818	0.240207	0.282774
440	0.007066	0.311994	0.358809
441	0.014271	0.334281	0.382416
442	0.006622	0.301141	0.347314
443	-0.02729	0.329781	0.377649
444	0.031754	0.251007	0.294213
445	-0.00495	0.299076	0.345127
446	0.014374	0.312999	0.359874
447	0.025949	0.316176	0.363239
448	-0.01424	0.347252	0.396153
449	0.019666	0.305747	0.352192
450	-0.04614	0.288594	0.334025
451	-0.01301	0.285947	0.331221
452	-0.00499	0.289971	0.335483
453	0.027486	0.275571	0.320231
454	0.003207	0.257518	0.30111
455	0.017276	0.302941	0.349221
456	0.03732	0.250954	0.294157
457	0.005632	0.341534	0.390098
458	-0.00775	0.285259	0.330492
459	0.004983	0.323693	0.371201
460	0.013281	0.302941	0.349221
461	0.017242	0.321682	0.36907
462	-0.03647	0.303629	0.34995
463	0.012905	0.34704	0.395929
464	0.018232	0.289706	0.335202
465	0.042579	0.253072	0.2964
466	0.014749	0.2878	0.333184
467	0.048145	0.293941	0.339688
468	0.020793	0.252383	0.295671
469	0.001295	0.271971	0.316418
470	-0.01561	0.286529	0.331838
471	0.014066	0.259318	0.303017
472	0.008603	0.241689	0.284345
473	0.01854	0.30257	0.348828
474	-0.00639	0.304953	0.351351
475	0.013793	0.289282	0.334754
476	-0.00215	0.220672	0.262084
477	0.01253	0.257942	0.301559
478	-0.00161	0.238301	0.280756
479	0.014476	0.250742	0.293933
480	0.003276	0.292671	0.338342
481	0.000783	0.303894	0.35023
482	-0.01643	0.297594	0.343557
483	0.013827	0.355669	0.405069
484	-0.00133	0.291082	0.33666
485	0.020418	0.328246	0.376023
486	0.008978	0.306276	0.352753
487	-0.00301	0.301035	0.347202
488	-0.00325	0.337034	0.385331
489	0.008739	0.344763	0.393518
490	0.01171	0.290288	0.335819
491	0.032881	0.272447	0.316923
492	0.040291	0.268106	0.312325
493	0.012871	0.241848	0.284513
494	0.004505	0.242219	0.284905
495	0.003617	0.280918	0.325894
496	0.041589	0.23216	0.274251
497	-0.01646	0.20802	0.248682
498	0.021818	0.212043	0.252944
499	-0.02367	0.203784	0.244196
500	0.029091	0.274989	0.319614
501	0.03954	0.27933	0.324212
502	0.013452	0.239837	0.282382
503	0.038174	0.275836	0.320511
504	-0.01615	0.2833	0.328418
505	0.018164	0.232372	0.274476
506	-0.0027	0.274883	0.319502
507	0.0057	0.3022	0.348436
508	-0.00031	0.256301	0.299821
509	0.014578	0.298917	0.344959
510	-0.00697	0.298229	0.34423
511	-0.00909	0.305588	0.352024
512	-0.00871	0.285524	0.330773
513	-0.03012	0.304953	0.351351
514	-0.00598	0.273506	0.318044
515	0.019291	0.254713	0.298138
516	0.032028	0.304847	0.351239
517	-0.00021	0.257571	0.301166
518	-0.02134	0.240895	0.283503
519	0.029706	0.225225	0.266906
520	0.022501	0.294418	0.340193
521	-0.01387	0.263395	0.307334
522	0.034452	0.306488	0.352977
523	0.041862	0.26583	0.309914
524	-0.0042	0.259107	0.302792
525	-0.01807	0.268106	0.312325
526	-0.00243	0.280124	0.325053
527	-0.00724	0.25376	0.297129
528	0.00092	0.307758	0.354323
529	-0.00103	0.28383	0.328978
530	-0.00509	0.217708	0.258944
531	-0.01253	0.276259	0.32096
532	-0.03435	0.26583	0.309914
533	0.009661	0.257201	0.300774
534	0.01253	0.256777	0.300325
535	0.009115	0.256618	0.300157
536	0.060746	0.279859	0.324773
537	-0.00646	0.24026	0.282831
538	0.023286	0.2707	0.315072
539	0.006964	0.288224	0.333632
540	0.012905	0.252754	0.296064
541	-0.0109	0.201085	0.241337
542	-0.01865	0.234913	0.277167
543	0.017071	0.266042	0.310138
544	0.015296	0.263554	0.307503
545	0.001466	0.313635	0.360547
546	-0.0266	0.249683	0.292811
547	0.014886	0.306911	0.353426
548	0.000646	0.265459	0.309521
549	0.021852	0.320093	0.367388
550	0.023115	0.258948	0.302624
551	0.029706	0.228772	0.270663
552	-0.00943	0.294735	0.340529
553	-0.01732	0.266359	0.310474
554	-0.04091	0.299976	0.346081
555	0.014954	0.236131	0.278457
556	-0.00161	0.275994	0.32068
557	-0.00758	0.270065	0.314399
558	-0.00273	0.246295	0.289223
559	-0.01356	0.246348	0.289279
560	0.010856	0.248677	0.291746
561	-0.01192	0.221149	0.262588
562	0.022774	0.21469	0.255747
563	0.028067	0.18875	0.228272
564	0.025096	0.264877	0.308904
565	0.011812	0.283035	0.328137
566	0.023969	0.217972	0.259224
567	-0.03039	0.21469	0.255747
568	-0.00693	0.248466	0.291522
569	0.008159	0.246719	0.289671
570	0.03715	0.254501	0.297914
571	-0.03634	0.220355	0.261747
572	0.019769	0.267948	0.312157
573	-0.02677	0.245078	0.287933
574	0.018744	0.272712	0.317203
575	-0.00922	0.265724	0.309802
576	0.029979	0.216808	0.25799
577	0.041247	0.261595	0.305428
578	0.001022	0.288488	0.333913
579	0.054428	0.172815	0.211394
580	-0.00915	0.198914	0.239038
581	0.00973	0.239307	0.281821
582	-0.02746	0.205161	0.245654
583	0.025506	0.233801	0.27599
584	0.002695	0.219561	0.260906
585	-0.00618	0.191555	0.231244
586	0.04094	0.23719	0.279578
587	0.045687	0.187108	0.226534
588	-0.01257	0.209608	0.250364
589	0.006486	0.172973	0.211562
590	0.006861	0.245025	0.287877
591	0.030696	0.194467	0.234328
592	0.042647	0.253707	0.297073
593	0.033462	0.226019	0.267747
594	-0.00618	0.246189	0.289111
595	-0.01755	0.253971	0.297353
596	0.012632	0.271548	0.315969
597	0.008125	0.151798	0.189133
598	0.018437	0.235231	0.277504
599	0.015056	0.189808	0.229393
600	-0.00591	0.177579	0.216441
601	-0.02244	0.222737	0.26427
602	-0.03248	0.267895	0.3121
603	0.003207	0.20479	0.245262
604	0.017822	0.24386	0.286643
605	-0.01711	0.183297	0.222496
606	0.00249	0.211196	0.252047
607	0.014271	0.22856	0.270438
608	0.001705	0.222631	0.264158
609	0.025847	0.238619	0.281092
610	0.018061	0.200661	0.240888
611	0.004607	0.208973	0.249692
612	0.010003	0.200343	0.240552
613	-0.0082	0.254501	0.297914
614	-0.00366	0.214902	0.255972
615	-0.02333	0.199867	0.240047
616	0.008159	0.210773	0.251598
617	0.015022	0.220302	0.261691
618	0.028818	0.25323	0.296568
619	0.00232	0.192985	0.232758
620	-0.00656	0.290712	0.336268
621	-0.00659	0.258313	0.301951
622	-0.00905	0.231049	0.273074
623	0.001022	0.206961	0.247561
624	0.013588	0.236448	0.278793
625	-0.014	0.189755	0.229337
626	-0.01732	0.185944	0.2253
627	-0.01175	0.150527	0.187787
628	0.010208	0.212573	0.253505
629	0.01212	0.179432	0.218403
630	-0.01813	0.213896	0.254906
631	0.027042	0.233643	0.275821
632	-0.01253	0.22729	0.269093
633	0.009456	0.241742	0.284401
634	-0.01492	0.222313	0.263822
635	-0.00717	0.21432	0.255355
636	-0.00898	0.189226	0.228776
637	-0.01786	0.248677	0.291746
638	-0.00021	0.203996	0.244421
639	-0.00301	0.141739	0.178479
640	-0.02039	0.236025	0.278345
641	0.026667	0.191608	0.2313
642	0.019701	0.247301	0.290288
643	0.041111	0.203784	0.244196
644	0.000885	0.148145	0.185264
645	-0.00478	0.233907	0.276102
646	0.016969	0.242325	0.285017
647	-0.04064	0.257148	0.300718
648	-0.00495	0.186208	0.22558
649	-0.0053	0.203202	0.24358
650	0.022535	0.213314	0.25429
651	-0.03364	0.22729	0.269093
652	-0.00185	0.156615	0.194236
653	0.007681	0.157409	0.195077
654	-0.00851	0.249577	0.292699
655	0.012188	0.187003	0.226421
656	-0.02677	0.190497	0.230122
657	-0.0011	0.182661	0.221823
658	-0.01738	0.245131	0.287989
659	0.023662	0.21559	0.256701
660	-0.02158	0.187797	0.227263
661	0.012973	0.230784	0.272794
662	-0.00956	0.208496	0.249187
663	0.008637	0.209449	0.250196
664	-0.00813	0.177579	0.216441
665	0.038652	0.203732	0.24414
666	0.006144	0.204632	0.245094
667	-0.00024	0.157303	0.194965
668	0.003583	0.209184	0.249916
669	0.025403	0.242113	0.284793
670	0.030525	0.187691	0.22715
671	-0.02507	0.198702	0.238814
672	0.006076	0.173715	0.212347
673	0.006759	0.176309	0.215095
674	-0.00318	0.173397	0.212011
675	0.011847	0.173715	0.212347
676	-0.00082	0.175726	0.214478
677	-0.00362	0.180385	0.219412
678	0.011403	0.256618	0.300157
679	-0.04375	0.139833	0.176461
680	0.002695	0.113893	0.148985
681	-0.00458	0.184885	0.224179
682	0.019018	0.151586	0.188909
683	-0.039	0.176256	0.215039
684	0.001329	0.174509	0.213188
685	0.032028	0.18245	0.221599
686	-0.00758	0.208126	0.248794
687	-0.03111	0.18875	0.228272
688	0.020281	0.21199	0.252888
689	-0.01568	0.233537	0.275709
690	-0.00874	0.18372	0.222945
691	-0.01175	0.186314	0.225692
692	0.018847	0.230201	0.272177
693	-0.00567	0.188432	0.227935
694	0.018744	0.189332	0.228889
695	0.012154	0.129669	0.165695
696	-0.01233	0.185467	0.224795
697	0.000407	0.212837	0.253785
698	-0.00967	0.199179	0.239318
699	-0.03808	0.157833	0.195525
700	-0.01571	0.19145	0.231132
701	-0.03541	0.179697	0.218683
702	0.018164	0.17652	0.215319
703	0.004027	0.178056	0.216945
704	0.039438	0.195208	0.235113
705	0.006656	0.170221	0.208646
706	0.014783	0.178109	0.217001
707	-0.0125	0.200502	0.24072
708	-0.01636	0.213737	0.254738
709	-0.05238	0.173768	0.212403
710	0.015227	0.141898	0.178648
711	-0.02575	0.164662	0.202759
712	-0.01981	0.154021	0.191488
713	0.001739	0.145974	0.182965
714	-0.00676	0.154709	0.192217
715	-0.01609	0.173821	0.212459
716	0.023969	0.149045	0.186217
717	0.017515	0.142268	0.17904
718	-0.03422	0.187161	0.22659
719	0.000817	0.183614	0.222833
720	0.018471	0.164821	0.202927
721	0.0183	0.163762	0.201806
722	-0.00072	0.117228	0.152518
723	-0.02158	0.14301	0.179825
724	0.005393	0.132422	0.168611
725	0.003071	0.20029	0.240496
726	-0.025	0.132951	0.169171
727	-0.02667	0.194467	0.234328
728	-0.0434	0.146821	0.183862
729	0.013861	0.180544	0.219581
730	-0.01779	0.204843	0.245318
731	0.01533	0.190232	0.229842
732	0.002115	0.104416	0.138948
733	-0.01066	0.108652	0.143434
734	0.011471	0.194202	0.234047
735	-0.00209	0.154445	0.191937
736	-0.01492	0.170009	0.208422
737	0.015569	0.154233	0.191712
738	-0.02568	0.214531	0.255579
739	0.004027	0.23756	0.279971
740	0.016798	0.176256	0.215039
741	-0.03507	0.152698	0.190086
742	-0.04614	0.133163	0.169396
743	-0.01885	0.17435	0.21302
744	0.024106	0.153174	0.190591
745	0.012427	0.151586	0.188909
746	0.008569	0.181762	0.22087
747	0.030286	0.150792	0.188068
748	0.010412	0.16265	0.200628
749	-0.00878	0.137504	0.173993
750	-0.00792	0.115375	0.150555
751	-0.01325	0.170538	0.208983
752	-0.01533	0.138933	0.175507
753	-0.01168	0.142904	0.179713
754	0.001978	0.196532	0.236515
755	-0.00693	0.155292	0.192834
756	0.015569	0.184144	0.223394
757	-0.01708	0.182185	0.221319
758	-0.01974	0.149627	0.186834
759	-0.02295	0.120616	0.156106
760	0.044696	0.126651	0.162499
761	-0.02694	0.138298	0.174835
762	-0.0222	0.142374	0.179152
763	-0.00308	0.144598	0.181507
764	-0.02336	0.15635	0.193955
765	0.003344	0.124957	0.160704
766	-0.03384	0.149204	0.186386
767	-0.00891	0.165403	0.203544
768	0.011437	0.188485	0.227991
769	0.021715	0.196638	0.236627
770	-0.00376	0.136286	0.172704
771	-0.01561	0.158574	0.19631
772	0.008739	0.155556	0.193114
773	-0.0448	0.181973	0.221095
774	0.001022	0.160427	0.198273
775	0.007476	0.085676	0.119098
776	0.007681	0.190761	0.230403
777	-0.04016	0.136339	0.17276
778	0.047087	0.104893	0.139453
779	0.010344	0.162333	0.200292
780	-0.00878	0.120934	0.156443
781	0.002456	0.166038	0.204217
782	-0.02124	0.135757	0.172143
783	0.019632	0.162597	0.200572
784	-0.02636	0.127657	0.163564
785	0.016457	0.145551	0.182517
786	-0.01824	0.118498	0.153863
787	-0.00868	0.139568	0.17618
788	-0.00113	0.127445	0.16334
789	0.002456	0.149151	0.186329
790	0.01871	0.134751	0.171078
791	-0.02445	0.138774	0.175339
792	-0.0039	0.130992	0.167097
793	-0.00915	0.155821	0.193395
794	0.016252	0.119028	0.154424
795	0.009081	0.106269	0.140911
796	-0.04344	0.141527	0.178255
797	0.005359	0.082658	0.115902

## Sheet: Figure 3b
Representative Traces						Bar graph
t [s]	ctrl	+Mava	+F10			ctrl	+Mava	+F10
0	1.07165	1	0.995884			23.88	71.76	53.1
1	0.963275	0.914118	0.950407			27.16	78.3	55.77
2	0.83633	0.868271	0.921951			18.77	63.78	61
3	0.765804	0.816851	0.908384			30.04	62.87	84.67
4	0.728194	0.867466	0.86499			14.48	75.77	56.52
5	0.630198	0.847504	0.772205				68.24	70.86
6	0.575518	0.823595	0.797409				77.58	60.72
7	0.512663	0.850262	0.803557
8	0.528057	0.844515	0.813567
9	0.452106	0.764627	0.755183
10	0.531929	0.734358	0.799339
11	0.512659	0.670102	0.758587
12	0.469327	0.666041	0.770935
13	0.458184	0.710525	0.733994
14	0.388608	0.676233	0.715091
15	0.385944	0.664393	0.7125
16	0.42519	0.711407	0.669919
17	0.438951	0.685505	0.696341
18	0.392495	0.717997	0.713821
19	0.390136	0.669106	0.694207
20	0.372864	0.67765	0.671138
21	0.372953	0.656385	0.698171
22	0.3695	0.674125	0.699339
23	0.334994	0.682478	0.697815
24	0.326181	0.666884	0.669665
25	0.382274	0.6647	0.64873
26	0.335093	0.661941	0.697256
27	0.304475	0.644201	0.733841
28	0.338097	0.614736	0.616667
29	0.331891	0.674432	0.638923
30	0.285566	0.625618	0.652591
31	0.290043	0.649105	0.691108
32	0.290669	0.638454	0.670478
33	0.260373	0.622131	0.66499
34	0.304109	0.634775	0.659299
35	0.256138	0.664432	0.698628
36	0.264002	0.643856	0.65935
37	0.251591	0.564045	0.667022
38	0.206977	0.586076	0.622764
39	0.221138	0.612284	0.643496
40	0.254109	0.606537	0.637957
41	0.234231	0.612705	0.629624
42	0.203036	0.601096	0.617124
43	0.210516	0.613932	0.643343
44	0.210592	0.606422	0.663415
45	0.217224	0.609257	0.623679
46	0.218649	0.63558	0.679217
47	0.191273	0.604851	0.669817
48	0.203213	0.626767	0.616413
49	0.207999	0.596881	0.617886
50	0.20638	0.615043	0.681453
51	0.186327	0.581938	0.609299
52	0.216834	0.542358	0.691768
53	0.174826	0.567186	0.645579
54	0.165389	0.510633	0.680589
55	0.227807	0.571056	0.679878
56	0.182973	0.592705	0.668242
57	0.165854	0.593931	0.686128
58	0.158335	0.569524	0.666514
59	0.167608	0.590789	0.644868
60	0.148469	0.514847	0.667276
61	0.131253	0.579601	0.647917
62	0.185974	0.546611	0.606555
63	0.194761	0.568259	0.647866
64	0.18693	0.575616	0.637907
65	0.172933	0.567838	0.640244
66	0.193287	0.57688	0.627947
67	0.16749	0.566229	0.60747
68	0.126456	0.575194	0.666514
69	0.175538	0.560405	0.646697
70	0.161467	0.584429	0.620173
71	0.162675	0.538833	0.632317
72	0.118251	0.560635	0.569766
73	0.179765	0.546075	0.672053
74	0.14221	0.569217	0.687246
75	0.119561	0.555577	0.641463
76	0.170113	0.506456	0.661535
77	0.14956	0.529675	0.66372
78	0.120961	0.546266	0.595173
79	0.124941	0.579601	0.608384
80	0.16061	0.542703	0.622561
81	0.151609	0.582551	0.655132
82	0.113317	0.520556	0.617937
83	0.133622	0.549715	0.631047
84	0.11655	0.535576	0.590701
85	0.136519	0.499521	0.612144
86	0.142409	0.552971	0.599644
87	0.117641	0.501207	0.642276
88	0.093488	0.514502	0.560976
89	0.129533	0.503391	0.590803
90	0.138497	0.492356	0.639278
91	0.165399	0.48841	0.594817
92	0.0768573	0.529675	0.583994
93	0.0987223	0.552397	0.604217
94	0.134924	0.543661	0.587805
95	0.095386	0.490402	0.663516
96	0.090204	0.516073	0.66814
97	0.138096	0.525576	0.624797
98	0.150979	0.515537	0.643039
99	0.113546	0.466838	0.618089
100	0.126101	0.494463	0.614533
101	0.140791	0.511629	0.580996
102	0.150866	0.501475	0.601575
103	0.111209	0.506456	0.602896
104	0.10775	0.511744	0.635569
105	0.123149	0.49454	0.596646
106	0.106186	0.507567	0.584909
107	0.134023	0.476723	0.604776
108	0.110356	0.485383	0.614278
109	0.070704	0.481819	0.54314
110	0.104956	0.489559	0.530132
111	0.120418	0.524043	0.592378
112	0.129028	0.503736	0.583333
113	0.110132	0.526993	0.642429
114	0.124245	0.50182	0.564431
115	0.121497	0.496916	0.564787
116	0.130261	0.459366	0.628303
117	0.048144	0.514158	0.61128
118	0.0591077	0.482547	0.647409
119	0.092795	0.557454	0.576626
120	0.110269	0.47749	0.563364
121	0.0996277	0.450592	0.547764
122	0.100397	0.465229	0.606504
123	0.0614443	0.472662	0.558892
124	0.0719067	0.471781	0.605589
125	0.0995877	0.509981	0.644817
126	0.0765387	0.498333	0.590549
127	0.0768707	0.456531	0.557927
128	0.140714	0.503468	0.562652
129	0.0870547	0.470401	0.590142
130	0.0938097	0.444461	0.553455
131	0.101621	0.445075	0.54878
132	0.0628147	0.537645	0.601575
133	0.091652	0.457144	0.578303
134	0.093086	0.489866	0.594919
135	0.13156	0.491666	0.508689
136	0.0950147	0.435726	0.582215
137	0.057131	0.539523	0.595325
138	0.0561703	0.484501	0.586789
139	0.076271	0.482126	0.569868
140	0.0713797	0.424691	0.561687
141	0.0745817	0.466646	0.550711
142	0.118598	0.477145	0.51748
143	0.112181	0.497797	0.519461
144	0.057321	0.464539	0.563059
145	0.0580777	0.46224	0.513618
146	0.125248	0.441933	0.580894
147	0.0984917	0.467527	0.567175
148	0.073328	0.441894	0.602591
149	0.0557687	0.433158	0.582063
150	0.061258	0.47657	0.526067
151	0.0604613	0.433465	0.6156
152	0.141068	0.418637	0.5781
153	0.0553277	0.484271	0.572917
154	0.119252	0.442009	0.5531
155	0.10156	0.395188	0.550457
156	0.040662	0.415686	0.535722
157	0.075298	0.448715	0.544563
158	0.0895903	0.44312	0.562805
159	0.111406	0.476455	0.562398
160	0.0792817	0.464577	0.596138
161	0.0567423	0.496188	0.55747
162	0.0878917	0.45473	0.551474
163	0.0492163	0.434001	0.54253
164	0.0758703	0.436798	0.503963
165	0.112267	0.398483	0.563821
166	0.0385443	0.433005	0.594766
167	0.108241	0.445228	0.572866
168	0.0971897	0.438063	0.550051
169	0.0918197	0.438676	0.57312
170	0.083784	0.4445	0.553913
171	0.079326	0.438714	0.547409
172	0.052967	0.48795	0.54873
173	0.0482367	0.445075	0.537093
174	0.0971933	0.452508	0.548018
175	0.084743	0.436262	0.523984
176	0.0895073	0.418867	0.543394
177	0.055361	0.470325	0.484096
178	0.0450703	0.458485	0.540549
179	0.0611303	0.480018	0.541311
180	0.0924133	0.461052	0.563313
181	0.0941097	0.391624	0.509807
182	0.107114	0.448523	0.499187
183	0.101044	0.473581	0.524238
184	0.086495	0.434193	0.52998
185	0.062621	0.399785	0.539024
186	0.036364	0.454462	0.544106
187	0.0543363	0.442622	0.498831
188	0.064039	0.370627	0.546646
189	0.0914	0.406644	0.517734
190	0.060225	0.46883	0.545224
191	0.12086	0.445151	0.561077
192	0.0979253	0.408636	0.493496
193	0.033507	0.405265	0.544309
194	0.0608753	0.425265	0.526372
195	0.089643	0.422928	0.54502
196	0.0590047	0.410475	0.517378
197	0.084682	0.41561	0.508841
198	0.0878547	0.437603	0.524848
199	0.00314467	0.40377	0.469665
200	0.0622117	0.394613	0.563872
201	0.0846183	0.455152	0.537246
202	0.0470333	0.412583	0.571748
203	0.0275693	0.404345	0.498018
204	0.0591527	0.404728	0.581402
205	0.0789937	0.434691	0.520732
206	0.0730927	0.412315	0.538618
207	0.0601593	0.377026	0.523018
208	0.0924567	0.435266	0.523272
209	0.0940257	0.42289	0.50874
210	0.084868	0.419901	0.52937
211	0.0994233	0.421894	0.518852
212	0.0781817	0.43312	0.504217
213	0.112033	0.428867	0.514126
214	0.046886	0.368865	0.506352
215	0.107029	0.387486	0.522256
216	0.073425	0.365455	0.483943
217	0.0630247	0.361776	0.538821
218	0.082593	0.375417	0.526778
219	0.0685603	0.384842	0.482266
220	0.0603597	0.41948	0.532978
221	0.0714857	0.397295	0.49502
222	0.0911947	0.402544	0.507673
223	0.0526313	0.366719	0.577947
224	0.0838493	0.381394	0.513821
225	0.067254	0.415725	0.527287
226	0.0945073	0.396145	0.476626
227	0.063213	0.378214	0.460163
228	0.0746203	0.380589	0.507114
229	0.060572	0.389364	0.534756
230	0.0439863	0.351546	0.477083
231	0.0553257	0.416261	0.490904
232	0.0880243	0.425035	0.522815
233	0.0228543	0.37603	0.487093
234	0.0559327	0.452661	0.502083
235	0.0528543	0.387678	0.493699
236	0.059436	0.373079	0.492734
237	0.063996	0.371853	0.450965
238	0.0999697	0.387065	0.522053
239	0.0718477	0.374076	0.521799
240	0.0522027	0.404652	0.453049
241	0.0644327	0.364343	0.513923
242	0.0374097	0.358175	0.464126
243	0.101377	0.348251	0.466108
244	0.0844283	0.378214	0.478913
245	0.072685	0.350205	0.458181
246	0.0243437	0.360359	0.468445
247	0.088078	0.39787	0.467632
248	0.0181327	0.386835	0.448323
249	0.0183787	0.360512	0.47622
250	0.0537223	0.36078	0.493394
251	0.066975	0.329859	0.503303
252	0.0764497	0.37262	0.544461
253	0.081185	0.357485	0.478404
254	0.0831013	0.417181	0.511585
255	0.0362483	0.38534	0.447713
256	0.024872	0.373424	0.457978
257	0.0304533	0.374191	0.489278
258	0.00639233	0.349554	0.480894
259	0.078651	0.363194	0.472459
260	0.07602	0.385877	0.506352
261	0.0628217	0.352236	0.528201
262	0.0640413	0.348289	0.460671
263	0.0354393	0.381394	0.466768
264	0.0613233	0.368022	0.479675
265	0.0699693	0.360244	0.508181
266	0.016129	0.369708	0.487449
267	0.0821243	0.377524	0.494055
268	0.0681917	0.357447	0.485213
269	0.0413123	0.348174	0.462703
270	0.0876353	0.346297	0.436636
271	0.0316663	0.394383	0.481657
272	0.0403977	0.319131	0.490295
273	0.0654613	0.351125	0.452693
274	0.0844687	0.355454	0.46753
275	0.0936623	0.383463	0.425813
276	0.063075	0.358634	0.506199
277	0.048102	0.348136	0.404268
278	0.0649577	0.375685	0.471341
279	0.082613	0.327752	0.430234
280	0.049733	0.36921	0.462043
281	0.0197147	0.347791	0.444715
282	0.0748823	0.363002	0.475711
283	0.0681313	0.35419	0.423984
284	0.024995	0.354228	0.440396
285	0.0770827	0.3717	0.411992
286	0.0185967	0.328557	0.470427
287	-0.0225877	0.365071	0.44685
288	0.109068	0.316794	0.42627
289	0.0607113	0.341201	0.464888
290	0.091823	0.313345	0.464075
291	0.0389777	0.338749	0.455488
292	0.0605623	0.356067	0.463313
293	0.076026	0.325338	0.472409
294	0.044741	0.374267	0.405843
295	0.0520967	0.396758	0.435518
296	0.056735	0.350473	0.456504
297	0.0374063	0.327369	0.412093
298	0.0746813	0.361125	0.414583
299	0.061139	0.326986	0.462805
300	0.0145063	0.326219	0.418598
301	0.0139913	0.349592	0.40686
302	0.05479	0.305682	0.42561
303	0.0619	0.331775	0.43247
304	0.103892	0.343921	0.410722
305	0.067033	0.322196	0.406047
306	0.0349357	0.345186	0.456555
307	0.0527257	0.313307	0.458384
308	0.0525647	0.341469	0.406911
309	0.024298	0.377294	0.411636
310	0.0312583	0.334687	0.438974
311	0.0642867	0.314265	0.439482
312	0.0647093	0.345301	0.438465
313	0.0333073	0.347906	0.445173
314	0.0743343	0.317368	0.463262
315	0.0499787	0.362964	0.479472
316	0.0253953	0.328212	0.41748
317	0.015487	0.338327	0.419715
318	0.06619	0.291007	0.440091
319	0.0363003	0.339132	0.4219
320	0.0257353	0.312464	0.357927
321	0.0420467	0.351469	0.457368
322	0.048649	0.342772	0.462297
323	0.078512	0.331392	0.452287
324	0.0219283	0.323231	0.39939
325	0.0665753	0.343078	0.411941
326	0.0147767	0.318211	0.371748
327	0.0399263	0.303268	0.427541
328	0.044252	0.325262	0.422713
329	0.057164	0.302234	0.422358
330	0.0447413	0.312656	0.395579
331	0.0200097	0.330051	0.402134
332	0.0696363	0.291889	0.42561
333	0.0470997	0.326756	0.418089
334	0.056324	0.342082	0.41189
335	0.0601207	0.31507	0.380793
336	0.063306	0.285107	0.432165
337	0.0650597	0.299092	0.391159
338	0.0684283	0.314725	0.448831
339	-0.0147117	0.315683	0.432978
340	0.0130137	0.361431	0.431961
341	0.0210643	0.321545	0.454929
342	0.0193573	0.311966	0.432876
343	0.084228	0.319667	0.468852
344	0.0564657	0.300893	0.436585
345	0.0382153	0.302923	0.427947
346	0.0114037	0.275489	0.40752
347	0.0277437	0.318058	0.407063
348	0.0574493	0.316947	0.386636
349	0.0771777	0.295682	0.419055
350	0.05203	0.311736	0.337348
351	0.0115977	0.329131	0.406606
352	0.067375	0.236752	0.420732
353	0.0508153	0.314801	0.425813
354	0.07954	0.332388	0.436535
355	0.0815787	0.330894	0.438872
356	0.0299567	0.350856	0.424644
357	0.00887367	0.270432	0.397815
358	-0.000752333	0.307943	0.412449
359	0.0439163	0.308556	0.390752
360	0.056043	0.344726	0.403963
361	0.051859	0.291774	0.455081
362	0.0215613	0.296793	0.392937
363	0.0114037	0.334611	0.383994
364	0.0741963	0.293076	0.381199
365	-0.00705467	0.352504	0.384553
366	0.0212173	0.276256	0.391108
367	0.036454	0.328557	0.374035
368	0.002911	0.28867	0.371341
369	0.0619567	0.277252	0.395681
370	0.0743897	0.314227	0.36936
371	0.005798	0.275988	0.350762
372	0.0222947	0.253688	0.40503
373	0.059712	0.26978	0.407012
374	0.0547443	0.308019	0.375711
375	0.0438183	0.2748	0.387551
376	0.072814	0.303153	0.392327
377	0.0279407	0.334687	0.397917
378	0.0420297	0.310165	0.385467
379	-0.00625333	0.29162	0.41123
380	0.00686467	0.286448	0.352693
381	0.0358523	0.287865	0.368394
382	0.042883	0.302004	0.397866
383	0.0407823	0.258247	0.37124
384	0.0820507	0.246868	0.399797
385	0.0236273	0.257979	0.37876
386	0.047386	0.248707	0.391972
387	0.0371873	0.339093	0.399136
388	0.0395587	0.27775	0.359756
389	-0.003231	0.322618	0.378709
390	0.0865213	0.248592	0.373831
391	0.0485277	0.273612	0.381606
392	0.036658	0.298939	0.425864
393	0.0687457	0.287099	0.404573
394	0.0513973	0.270585	0.375762
395	0.0401507	0.300088	0.334858
396	0.06367	0.27093	0.358232
397	0.0593653	0.256753	0.360569
398	0.013073	0.282578	0.374492
399	0.029166	0.284149	0.294004
400	0.0520113	0.296142	0.370783
401	-0.00265	0.261083	0.406504
402	0.0611367	0.252538	0.387195
403	0.0251587	0.271543	0.391463
404	0.0482063	0.283153	0.354573
405	0.0323187	0.291161	0.396596
406	0.082443	0.240929	0.364482
407	0.0290383	0.293689	0.331961
408	-0.0286533	0.266945	0.351778
409	0.0550827	0.27093	0.343648
410	-0.00913	0.25181	0.36128
411	0.0286717	0.286103	0.40376
412	0.0527447	0.283804	0.401118
413	0.0334843	0.269666	0.375915
414	0.00339133	0.2848	0.382317
415	0.029054	0.317292	0.339634
416	0.0365867	0.255489	0.373526
417	0.0577627	0.252194	0.332724
418	0.0422597	0.268286	0.354929
419	0.0235847	0.248975	0.337957
420	0.0603443	0.285145	0.333638
421	0.0180783	0.261274	0.340701
422	-0.00515833	0.291276	0.317073
423	0.0481057	0.269397	0.363618
424	0.0568127	0.316985	0.322205
425	0.0173763	0.28093	0.347104
426	0.0420703	0.282769	0.359146
427	0.0311233	0.295452	0.422002
428	0.0196273	0.292272	0.39685
429	0.0228377	0.25568	0.383791
430	0.041927	0.305989	0.343699
431	0.0138293	0.255604	0.344157
432	0.0123017	0.248669	0.349441
433	0.034581	0.274378	0.330437
434	0.0479333	0.268171	0.36438
435	0.00506867	0.242691	0.361433
436	0.0275323	0.232193	0.384248
437	0.00352533	0.272731	0.346494
438	0.002845	0.275298	0.38003
439	0.0156683	0.298172	0.373323
440	0.0429493	0.272156	0.335061
441	-0.0190393	0.255872	0.34126
442	0.0324177	0.255182	0.332927
443	0.0415567	0.219242	0.354268
444	0.0468653	0.244837	0.341108
445	0.016648	0.215219	0.354929
446	0.055812	0.248975	0.313161
447	0.07317	0.277482	0.302744
448	0.00701733	0.288517	0.362652
449	0.0190223	0.245948	0.354319
450	0.0243233	0.255872	0.345833
451	0.0356797	0.257711	0.362907
452	0.0659057	0.223878	0.337297
453	-0.023054	0.265106	0.330437
454	0.0433607	0.211541	0.363008
455	0.0779443	0.273037	0.374339
456	0.0632003	0.262654	0.352185
457	0.007103	0.242117	0.347205
458	0.070042	0.238093	0.319512
459	0.001525	0.251772	0.369309
460	0.0217683	0.2607	0.325203
461	0.0298713	0.260202	0.308892
462	0.0177303	0.245948	0.329421
463	0.0189887	0.233649	0.32378
464	0.0273197	0.25729	0.334553
465	-0.00526	0.209702	0.386992
466	0.04286	0.229856	0.326016
467	0.028132	0.246791	0.360569
468	-0.00385567	0.23476	0.345783
469	-0.0110723	0.2607	0.323628
470	0.054034	0.234185	0.321087
471	0.038424	0.259627	0.372154
472	0.0140457	0.26296	0.355386
473	0.001879	0.204682	0.339533
474	0.0147033	0.230507	0.269817
475	0.00264967	0.220851	0.359909
476	-0.00755	0.255067	0.362348
477	0.000901667	0.220047	0.365193
478	0.043941	0.21928	0.263923
479	0.0146683	0.24204	0.366768
480	0.0289797	0.271811	0.312297
481	0.0422007	0.213993	0.341413
482	0.053121	0.206521	0.360213
483	-0.00468233	0.200851	0.330488
484	0.047448	0.257098	0.343293
485	0.03995	0.207709	0.333689
486	0.028891	0.168934	0.364533
487	-0.0354133	0.228131	0.338516
488	0.0362427	0.275566	0.31936
489	0.024913	0.2484	0.326118
490	0.0135993	0.222882	0.306148
491	0.0355893	0.214299	0.333892
492	0.0444757	0.209816	0.345427
493	0.0429997	0.252653	0.349187
494	-0.0143357	0.221158	0.30122
495	0.00103833	0.20154	0.287348
496	0.019935	0.22748	0.330386
497	0.014741	0.208092	0.340498
498	0.04662	0.228629	0.336839
499	0.0120133	0.234568	0.269461
500	0.0163033	0.256025	0.329065
501	0.0143287	0.239779	0.31814
502	0.0401923	0.211617	0.288059
503	-0.0038	0.205487	0.348628
504	-0.0266387	0.214644	0.330539
505	0.0230333	0.252845	0.342886
506	-0.0357033	0.193954	0.322154
507	0.0129443	0.232997	0.288465
508	0.006852	0.220698	0.295376
509	0.0493437	0.231005	0.291514
510	0.010958	0.225373	0.291717
511	0.0186013	0.222461	0.330488
512	0.0517977	0.244914	0.328455
513	0.00345967	0.223112	0.301118
514	0.0232913	0.251772	0.307927
515	-0.00458	0.230813	0.357165
516	0.004463	0.229817	0.299593
517	-0.00131533	0.223533	0.331606
518	0.0325547	0.202422	0.29812
519	0.02526	0.206215	0.29375
520	0.00401133	0.218131	0.362957
521	0.0283293	0.176367	0.315955
522	-0.0260367	0.238132	0.27561
523	0.00534033	0.22817	0.356758
524	0.05089	0.205563	0.270325
525	0.0214377	0.187249	0.28872
526	0.0106843	0.253037	0.267988
527	-0.0234597	0.220238	0.30625
528	0.0315427	0.242117	0.284756
529	0.00242233	0.184796	0.270173
530	-0.000678667	0.203801	0.329217
531	0.013146	0.242538	0.286382
532	0.025473	0.192651	0.314939
533	0.0135603	0.217786	0.310467
534	0.0571293	0.175984	0.314736
535	-0.0123197	0.208284	0.32876
536	-0.0619367	0.228668	0.307368
537	0.0314367	0.207441	0.269004
538	0.0231597	0.211732	0.295783
539	0.0142533	0.216675	0.313923
540	0.0536457	0.221158	0.280691
541	0.0195663	0.221848	0.310163
542	0.0298887	0.230047	0.277896
543	0.009524	0.188858	0.293699
544	0.0585877	0.18721	0.333181
545	0.0201473	0.225181	0.318089
546	-0.0252637	0.205334	0.326626
547	0.00373667	0.21384	0.293343
548	0.0306927	0.186712	0.347459
549	-0.020135	0.235373	0.270224
550	-0.00728067	0.19836	0.294563
551	0.059133	0.234568	0.337297
552	-0.0239293	0.232768	0.261789
553	0.0555913	0.165983	0.283435
554	-0.000922	0.216675	0.298374
555	-0.0527833	0.192536	0.28125
556	-0.00878667	0.207058	0.25813
557	0.0151793	0.177286	0.282063
558	0.00853067	0.21587	0.302693
559	-0.0144257	0.212997	0.308638
560	0.0238027	0.254646	0.260976
561	0.030107	0.186789	0.232825
562	-0.00631833	0.156903	0.300762
563	0.0836813	0.204567	0.298374
564	0.0405157	0.223035	0.234604
565	0.025328	0.195333	0.309197
566	0.001504	0.215909	0.276423
567	-0.00496267	0.209625	0.243445
568	-0.00530433	0.211541	0.310264
569	0.020245	0.218744	0.257927
570	0.0230533	0.214338	0.268445
571	0.00198533	0.185754	0.30498
572	0.0457923	0.194414	0.355234
573	-0.0373867	0.206291	0.257215
574	-0.0148933	0.210966	0.310976
575	0.0320297	0.21338	0.359909
576	0.00636933	0.187632	0.30498
577	0.0337693	0.200391	0.242988
578	0.0141727	0.190544	0.331606
579	0.0158017	0.189586	0.275661
580	-0.0101137	0.20882	0.25437
581	-0.0108727	0.206713	0.266311
582	0.0404023	0.18039	0.264736
583	-0.02092	0.183532	0.24873
584	0.00893933	0.201962	0.31438
585	0.0279293	0.227518	0.259096
586	-0.017677	0.171271	0.247409
587	0.013241	0.15809	0.276474
588	0.000384333	0.199548	0.312398
589	0.0381287	0.171079	0.272256
590	0.0284493	0.169164	0.26438
591	0.0189787	0.182382	0.243242
592	-0.0168067	0.168206	0.318547
593	-0.00921033	0.163531	0.271291
594	-0.0136607	0.157171	0.3
595	-0.00791467	0.190314	0.316463
596	0.015806	0.159891	0.237195
597	0.052985	0.20905	0.26128
598	0.027015	0.177516	0.272612
599	0.00667167	0.195601	0.291717
600	0.00553233	0.15629	0.247002
601	-0.00989067	0.18426	0.254573
602	-0.00532433	0.177555	0.229929
603	0.0223947	0.163225	0.278659
604	-0.0144457	0.178666	0.291616
605	0.0186357	0.200659	0.236789
606	0.0297257	0.179049	0.274289
607	0.008686	0.210046	0.298374
608	0.0243973	0.140044	0.235823
609	0.0202153	0.163455	0.329319
610	0.0514013	0.208667	0.280234
611	0.0362047	0.162803	0.238262
612	0.0200723	0.199778	0.273425
613	0.0404243	0.218054	0.304522
614	-0.04889	0.192268	0.256148
615	0.025085	0.113529	0.290549
616	0.001291	0.200582	0.241972
617	0.0240847	0.171961	0.278049
618	-0.0381767	0.182382	0.245681
619	0.0116253	0.171501	0.291768
620	0.058721	0.192804	0.254878
621	0.012707	0.15832	0.280285
622	0.033696	0.182076	0.279319
623	-0.0193067	0.164987	0.253709
624	0.003457	0.214338	0.266972
625	-0.056846	0.157975	0.199441
626	-0.00571633	0.193494	0.264228
627	0.0669213	0.177785	0.272459
628	0.017052	0.151653	0.250965
629	-0.0113983	0.165753	0.297967
630	-0.000265	0.130963	0.265498
631	0.0370747	0.184873	0.263059
632	-0.00935333	0.157209	0.280335
633	-0.016986	0.147017	0.308892
634	0.025607	0.158282	0.227236
635	0.0292967	0.171118	0.327439
636	0.00152067	0.144795	0.221799
637	0.0133953	0.187019	0.248831
638	0.0384813	0.172114	0.317073
639	-0.00201533	0.137591	0.200457
640	-0.00352433	0.187249	0.259807
641	-0.0193603	0.178014	0.245986
642	-0.017277	0.178168	0.261026
643	0.0344693	0.194758	0.324593
644	-0.00941733	0.187555	0.285518
645	0.024463	0.146711	0.268547
646	0.00806967	0.153569	0.279319
647	0.014922	0.133185	0.316514
648	0.0383713	0.164681	0.283232
649	-0.0144437	0.161845	0.262602
650	-0.02168	0.180084	0.302795
651	0.0233077	0.146442	0.281148
652	0.00415133	0.177938	0.279827
653	-0.004356	0.165715	0.246443
654	0.0284943	0.10372	0.266159
655	0.0110877	0.179049	0.226626
656	0.00505567	0.129047	0.285264
657	-0.0393267	0.178436	0.271545
658	-0.00661933	0.139507	0.256504
659	0.0312427	0.16173	0.243293
660	-0.0183347	0.174604	0.241057
661	0.011268	0.118051	0.298526
662	-0.036899	0.155983	0.281301
663	-0.00819133	0.176099	0.235518
664	0.012513	0.179202	0.212551
665	-0.0111393	0.141538	0.245783
666	-0.00710033	0.210506	0.263415
667	-0.00713767	0.162803	0.25315
668	-0.025066	0.167018	0.183587
669	-0.020234	0.156941	0.274289
670	0.00685467	0.183915	0.224289
671	-0.00825467	0.134105	0.249797
672	-0.007299	0.18426	0.270376
673	0.06886	0.171194	0.23938
674	0.01015	0.13353	0.238161
675	0.0106107	0.175716	0.237551
676	-0.004797	0.193839	0.304827
677	0.0281957	0.182191	0.226321
678	0.0438907	0.157937	0.245681
679	0.019934	0.154335	0.281301
680	-0.001315	0.168972	0.221443
681	-0.00845133	0.132955	0.261484
682	0.004474	0.158167	0.268242
683	0.01379	0.164911	0.233028
684	0.013143	0.154106	0.213211
685	-0.0172883	0.14127	0.226982
686	0.021654	0.178321	0.213923
687	0.0145963	0.153607	0.252083
688	0.0272403	0.127361	0.237449
689	0.013232	0.110157	0.212805
690	0.0231207	0.158933	0.283943
691	0.0186847	0.162343	0.225864
692	0.0118003	0.117131	0.225356
693	0.0269877	0.153761	0.243496
694	0.0301183	0.134181	0.217734
695	0.0248483	0.141423	0.217785
696	0.00667633	0.176673	0.232571
697	0.013637	0.149086	0.208283
698	0.0122767	0.143607	0.227083
699	0.0476187	0.164757	0.263161
700	-0.0141727	0.167248	0.221341
701	0.005148	0.152458	0.220071
702	0.00706233	0.135714	0.19126
703	0.0572063	0.154489	0.224543
704	-0.0293233	0.122802	0.227591
705	0.00674567	0.140274	0.1781
706	0.0223043	0.143301	0.206301
707	-0.020171	0.128128	0.224289
708	0.0365103	0.13445	0.226982
709	0.0445037	0.13081	0.275152
710	0.008638	0.147132	0.206453
711	-0.02535	0.139354	0.252134
712	0.0672817	0.180926	0.273679
713	0.0120617	0.131001	0.227846
714	0.00713167	0.119966	0.231047
715	-0.00379	0.122993	0.238974
716	0.0172903	0.12376	0.251575
717	0.018601	0.169508	0.193852
718	0.0312387	0.137821	0.193242
719	-0.0190187	0.119621	0.23999
720	-0.00218267	0.161922	0.212602
721	-0.00675067	0.143147	0.225457
722	0.0436513	0.146059	0.193953
723	0.025763	0.118434	0.193852
724	0.00959133	0.148473	0.171697
725	3.13333e-05	0.145063	0.179878
726	-0.03349	0.132074	0.268496
727	0.0332397	0.127476	0.209146
728	-0.00802733	0.142534	0.218445
729	-0.0151647	0.153186	0.254624
730	0.0142763	0.112112	0.206657
731	-0.00968467	0.10372	0.251524
732	-0.006408	0.195755	0.220122
733	0.0250047	0.093643	0.236484
734	-0.002319	0.117246	0.229268
735	0.00293733	0.148435	0.255996
736	0.0250167	0.103222	0.234451
737	0.003932	0.104065	0.205793
738	0.006598	0.137898	0.258943
739	0.0129267	0.11261	0.205894
740	-0.01506	0.138243	0.246037
741	-0.0220037	0.14445	0.224898
742	-0.007455	0.145101	0.263669
743	0.0213513	0.119966	0.220478
744	0.0384407	0.173876	0.220173
745	-0.00619967	0.11261	0.280691
746	0.00343267	0.146596	0.216311
747	0.0470247	0.163493	0.227337
748	0.00101333	0.158627	0.244411
749	-0.0112043	0.071727	0.254319
750	-0.0326633	0.134488	0.208638
751	0.0213573	0.110119	0.211026
752	0.0146453	0.123645	0.225813
753	0.038756	0.124947	0.21438
754	-0.00363333	0.111269	0.210112
755	0.0233273	0.153837	0.23628
756	0.010875	0.103299	0.236636
757	0.00290267	0.111499	0.252846
758	-0.0263917	0.197709	0.202185
759	-0.0227453	0.11579	0.225407
760	-0.0242343	0.135906	0.192581
761	0.001169	0.147247	0.201118
762	-0.02593	0.136365	0.211433
763	-0.0427667	0.121767	0.261636
764	0.00850367	0.148167	0.195833
765	0.04311	0.131154	0.225051
766	-0.05123	0.117361	0.212449
767	0.0158213	0.128434	0.202134
768	0.0359993	0.160121	0.192835
769	-0.00784267	0.124066	0.21001
770	-0.014891	0.108778	0.222815
771	-0.0311267	0.099966	0.215701
772	-0.050384	0.130158	0.19878
773	-0.016838	0.088662	0.237093
774	-0.0147867	0.138319	0.238567
775	-0.0158033	0.165332	0.211179
776	0.0105193	0.107092	0.143598
777	0.0299047	0.104832	0.239278
778	-0.0122597	0.118204	0.257114
779	0.04917	0.112456	0.22378
780	0.0162393	0.122265	0.20874
781	-0.031	0.089812	0.216768
782	-0.0363233	0.146021	0.250254
783	0.0172127	0.100847	0.210976
784	-0.0122	0.122265	0.167886
785	0.021807	0.112341	0.202998
786	-0.04632	0.117208	0.231453
787	-0.03451	0.119392	0.150559
788	-0.006432	0.10828	0.205793
789	0.001243	0.066976	0.191108
790	-0.0148903	0.122342	0.235112
791	0.021411	0.103491	0.203709
792	-0.012368	0.105445	0.177896
793	0.007928	0.113797	0.175457
794	0.014568	0.147822	0.205234
795	0.000489333	0.119698	0.178913
796	-0.003648	0.116748	0.182927
797	-0.010786	0.08985	0.227236
798	0.081562	0.08985

## Sheet: Figure 3c
Representative Traces						Bar graph
t [s]	ctrl	+Mava	+F10			ctrl	+Mava	+F10
0	1.05485	1.10311	1.0201			22.25	76.35	72.63
1	1.03062	1.06001	0.993377			22.92	29.71	66.55
2	0.829551	0.960127	0.898061			23.14	40.4	67.45
3	0.833763	0.878014	0.8057			23.34	38.11	65.69
4	0.800301	0.832805	0.844489			35.48	48.47	56.45
5	0.717822	0.83502	0.859035					78.18
6	0.636557	0.810703	0.868732
7	0.732902	0.833409	0.764901
8	0.63391	0.802447	0.846973
9	0.676298	0.831899	0.744087
10	0.612836	0.792982	0.729068
11	0.539093	0.7299	0.760643
12	0.573562	0.738207	0.690279
13	0.548968	0.742889	0.696783
14	0.619652	0.7007	0.738411
15	0.539459	0.68902	0.648534
16	0.465546	0.710467	0.703051
17	0.532691	0.672154	0.602058
18	0.465021	0.712732	0.61956
19	0.472905	0.69924	0.683775
20	0.441553	0.656195	0.631031
21	0.426391	0.671449	0.673723
22	0.298136	0.642098	0.631623
23	0.388583	0.649348	0.558657
24	0.396031	0.705029	0.685904
25	0.362491	0.664451	0.58763
26	0.302625	0.669234	0.557829
27	0.323988	0.652923	0.592597
28	0.248525	0.636057	0.573794
29	0.319143	0.618789	0.538434
30	0.342448	0.632986	0.550615
31	0.251209	0.622867	0.593661
32	0.279056	0.555858	0.594607
33	0.287793	0.577506	0.597327
34	0.254435	0.572622	0.626301
35	0.222605	0.553693	0.539735
36	0.248856	0.519156	0.482498
37	0.221776	0.536072	0.564096
38	0.206508	0.526305	0.479305
39	0.175059	0.541509	0.451868
40	0.225417	0.513769	0.467124
41	0.244332	0.508382	0.499763
42	0.179797	0.489201	0.459555
43	0.217794	0.491618	0.419939
44	0.221086	0.514424	0.515728
45	0.179863	0.505462	0.440043
46	0.205197	0.524392	0.527673
47	0.181092	0.493732	0.485099
48	0.216502	0.502442	0.453642
49	0.201215	0.494135	0.49728
50	0.176863	0.498716	0.530866
51	0.174173	0.49776	0.435076
52	0.215312	0.504456	0.432711
53	0.109491	0.505916	0.481788
54	0.157163	0.487439	0.469726
55	0.180418	0.509893	0.487819
56	0.145502	0.49786	0.510525
57	0.17882	0.482002	0.495151
58	0.218593	0.485778	0.531575
59	0.163096	0.444293	0.478477
60	0.167731	0.461209	0.487701
61	0.107951	0.457937	0.501537
62	0.196327	0.492171	0.484626
63	0.119504	0.481045	0.568827
64	0.169051	0.466697	0.520814
65	0.183793	0.480491	0.526135
66	0.189275	0.516085	0.490658
67	0.115109	0.472436	0.468661
68	0.201562	0.468358	0.531102
69	0.133076	0.450788	0.485927
70	0.158582	0.44958	0.594844
71	0.153735	0.446609	0.498226
72	0.126849	0.462418	0.512654
73	0.191164	0.483311	0.463813
74	0.16609	0.476212	0.550733
75	0.159141	0.412425	0.496097
76	0.195382	0.40583	0.436495
77	0.140364	0.470221	0.455771
78	0.109128	0.446408	0.46878
79	0.119668	0.433318	0.485691
80	0.109295	0.428032	0.468661
81	0.104519	0.400292	0.477886
82	0.158934	0.441021	0.472446
83	0.105612	0.429945	0.488292
84	0.187935	0.442129	0.46606
85	0.0879465	0.433822	0.470435
86	0.133506	0.389367	0.486873
87	0.134104	0.444595	0.499882
88	0.119189	0.40588	0.443117
89	0.154528	0.408851	0.507923
90	0.0888105	0.403615	0.481552
91	0.10991	0.407038	0.481906
92	0.222323	0.398077	0.4715
93	0.166079	0.413482	0.469253
94	0.115277	0.411771	0.499409
95	0.148698	0.420329	0.502838
96	0.121111	0.414892	0.459437
97	0.111969	0.382822	0.490184
98	0.133466	0.38831	0.456362
99	0.0759095	0.382017	0.522706
100	0.170119	0.392992	0.522706
101	0.129064	0.411015	0.432947
102	0.164331	0.393596	0.481552
103	0.114805	0.355032	0.449622
104	0.157213	0.403011	0.498344
105	0.150109	0.377435	0.430345
106	0.104566	0.411922	0.446902
107	0.128211	0.403816	0.444063
108	0.122097	0.388411	0.453997
109	0.088574	0.382772	0.400307
110	0.0952825	0.399134	0.43141
111	0.13821	0.397372	0.479305
112	0.162082	0.370437	0.415208
113	0.165994	0.372854	0.45246
114	0.09725	0.375673	0.416509
115	0.104284	0.37079	0.434366
116	0.139803	0.382873	0.416036
117	0.179541	0.369229	0.484863
118	0.142543	0.392942	0.479423
119	0.142183	0.389619	0.466769
120	0.195893	0.339979	0.466533
121	0.110089	0.35619	0.468898
122	0.0662425	0.327644	0.483798
123	0.080843	0.337864	0.465232
124	0.160107	0.33716	0.418165
125	0.135966	0.338519	0.396641
126	0.101153	0.352716	0.453761
127	0.138732	0.349846	0.45175
128	0.119834	0.37955	0.43614
129	0.0865705	0.3503	0.490776
130	0.128691	0.388914	0.43957
131	0.091014	0.340281	0.394395
132	0.129788	0.355082	0.396996
133	0.104868	0.340784	0.405866
134	0.0478565	0.317424	0.416391
135	0.125181	0.363691	0.475047
136	0.167843	0.326889	0.486045
137	0.0570385	0.344611	0.447848
138	0.133527	0.321955	0.506977
139	0.102599	0.314504	0.386471
140	0.187786	0.343704	0.456362
141	0.152565	0.314504	0.419939
142	0.105331	0.334139	0.450095
143	0.0772075	0.334189	0.421831
144	0.166563	0.32407	0.403264
145	0.105924	0.353018	0.440989
146	0.128321	0.316669	0.382687
147	0.145689	0.316871	0.396168
148	0.103452	0.305694	0.448557
149	0.080539	0.335095	0.425142
150	0.064594	0.33429	0.354659
151	0.0762175	0.332276	0.449149
152	0.09602	0.325832	0.377602
153	0.0919515	0.327946	0.380795
154	0.0872935	0.329205	0.328642
155	0.0971355	0.323617	0.463931
156	0.105745	0.31526	0.434957
157	0.133202	0.311987	0.372517
158	0.071536	0.348386	0.352176
159	0.117188	0.328249	0.412725
160	0.153247	0.287721	0.398297
161	0.076043	0.329809	0.394513
162	0.111398	0.315864	0.380676
163	0.094616	0.305241	0.437204
164	0.0800155	0.298394	0.455653
165	0.073786	0.34738	0.43413
166	0.123078	0.334391	0.37571
167	0.056039	0.303277	0.367668
168	0.026789	0.331924	0.433538
169	0.115054	0.34013	0.382687
170	0.06243	0.329809	0.393448
171	0.112776	0.317374	0.347564
172	0.119262	0.335045	0.379376
173	0.0660595	0.287872	0.352531
174	0.081139	0.27443	0.396287
175	0.101243	0.314404	0.364238
176	0.099482	0.304888	0.39061
177	0.117576	0.300257	0.367668
178	0.0833155	0.29492	0.392029
179	0.0671925	0.307104	0.41036
180	0.105242	0.308715	0.406457
181	0.125537	0.296531	0.402081
182	0.089858	0.281377	0.378784
183	0.127382	0.317777	0.395341
184	0.070298	0.307758	0.396996
185	0.0870285	0.272114	0.412843
186	0.0964095	0.311534	0.387181
187	0.0737115	0.270402	0.449267
188	0.028392	0.283643	0.366012
189	0.125165	0.281579	0.377602
190	0.159163	0.290137	0.354423
191	0.055345	0.308111	0.396641
192	0.0566045	0.259779	0.352294
193	0.07856	0.27448	0.415799
194	0.088632	0.271006	0.385407
195	0.0771515	0.261189	0.386708
196	0.097246	0.270805	0.398297
197	0.102762	0.263757	0.454588
198	0.0598885	0.250365	0.37571
199	-0.0260195	0.244777	0.392621
200	0.114356	0.248905	0.370743
201	0.108269	0.239994	0.350993
202	0.08179	0.260937	0.369205
203	-0.017827	0.271812	0.369797
204	0.160355	0.241957	0.382923
205	0.090541	0.256004	0.364711
206	0.05029	0.259578	0.376537
207	0.102199	0.238131	0.378666
208	0.095232	0.267382	0.386235
209	0.100125	0.247395	0.364948
210	0.165283	0.247848	0.374763
211	0.05108	0.275386	0.404801
212	0.136857	0.236067	0.346973
213	0.068014	0.247546	0.322256
214	0.112631	0.241957	0.415799
215	0.136651	0.246237	0.395695
216	0.1364	0.249862	0.340705
217	0.108758	0.246891	0.329588
218	0.0971115	0.251322	0.365421
219	0.0699435	0.220813	0.415799
220	0.127757	0.261944	0.367904
221	0.120563	0.205659	0.326632
222	0.171488	0.222424	0.396168
223	0.0983085	0.232342	0.358798
224	0.114409	0.230781	0.360336
225	0.095025	0.244022	0.394986
226	0.10153	0.231989	0.341178
227	0.0691775	0.186729	0.336566
228	0.116109	0.224538	0.377602
229	0.05766	0.242662	0.397706
230	0.12328	0.217238	0.357261
231	0.117587	0.225595	0.366958
232	0.0404615	0.246841	0.388718
233	0.116902	0.245683	0.352531
234	0.101422	0.238685	0.315397
235	0.0497535	0.231637	0.320601
236	0.0563895	0.215476	0.33562
237	0.0862345	0.227055	0.383515
238	0.078113	0.238987	0.36956
239	0.152077	0.23214	0.348037
240	0.085666	0.253184	0.353359
241	0.065982	0.226653	0.347209
242	0.0659	0.234959	0.394395
243	0.110106	0.225444	0.402909
244	0.136632	0.244726	0.342479
245	0.105494	0.188491	0.362346
246	0.087488	0.233852	0.333254
247	0.138967	0.241253	0.376183
248	0.088761	0.23501	0.396523
249	0.0917905	0.227458	0.336566
250	0.124158	0.199416	0.374882
251	0.02226	0.212204	0.358562
252	0.0609995	0.210744	0.358089
253	0.105738	0.23647	0.303098
254	0.063115	0.229824	0.36956
255	0.035877	0.219504	0.376183
256	0.120101	0.226753	0.377956
257	0.0484935	0.192418	0.349929
258	0.081832	0.212908	0.32202
259	0.01602	0.16644	0.300024
260	0.0449125	0.209233	0.369324
261	0.117774	0.202084	0.297422
262	0.090883	0.202688	0.359626
263	0.118213	0.194885	0.313742
264	0.0694715	0.187031	0.34851
265	0.115906	0.20294	0.326395
266	0.0841555	0.214117	0.33763
267	0.0188315	0.187736	0.325213
268	0.0484355	0.192922	0.351585
269	0.09387	0.212254	0.321547
270	0.0841155	0.177818	0.322848
271	0.127582	0.198057	0.314096
272	0.059688	0.198107	0.354068
273	0.09212	0.17087	0.322375
274	0.0645185	0.196697	0.382805
275	0.0707085	0.220158	0.381386
276	0.0649865	0.163419	0.350993
277	0.123537	0.222474	0.361518
278	0.027418	0.199718	0.333728
279	0.0710665	0.184413	0.313978
280	0.063964	0.21462	0.285714
281	0.093697	0.18683	0.305109
282	0.0901435	0.213815	0.297067
283	0.085695	0.179479	0.315634
284	0.0603525	0.193828	0.356433
285	0.0933025	0.206968	0.31457
286	0.0574725	0.205206	0.32131
287	0.0561385	0.212808	0.28264
288	0.0562855	0.17374	0.29825
289	0.0385915	0.184967	0.301443
290	0.104824	0.232795	0.295293
291	0.0655785	0.189397	0.31043
292	0.034104	0.179882	0.368259
293	0.0715055	0.187484	0.297304
294	0.049929	0.19851	0.325213
295	0.160212	0.190002	0.337157
296	0.0782025	0.190606	0.31114
297	0.0892125	0.155364	0.280984
298	0.105255	0.156119	0.300142
299	0.04751	0.187182	0.291272
300	0.100251	0.187736	0.357379
301	0.09281	0.200775	0.329825
302	0.058382	0.197251	0.307474
303	0.109638	0.156623	0.314215
304	0.0496155	0.179127	0.336211
305	0.121273	0.179782	0.306055
306	0.0708865	0.1679	0.322848
307	0.0580625	0.189901	0.2921
308	0.040159	0.165181	0.296594
309	0.0446565	0.180235	0.27176
310	0.066368	0.19564	0.283113
311	0.0238265	0.170065	0.287606
312	0.0986245	0.190656	0.272588
313	0.064374	0.172985	0.328406
314	0.041003	0.209837	0.301916
315	0.102942	0.155415	0.288907
316	0.041099	0.155868	0.293992
317	0.0819535	0.160852	0.277673
318	0.085662	0.183457	0.25745
319	0.043755	0.152897	0.244087
320	0.0753295	0.167749	0.284532
321	0.073448	0.173237	0.256031
322	0.129015	0.138348	0.309721
323	0.0935035	0.172633	0.303453
324	0.0712815	0.152344	0.265728
325	0.108404	0.17661	0.328288
326	0.070836	0.176006	0.307711
327	0.115113	0.161355	0.289617
328	0.133238	0.146201	0.260998
329	0.10699	0.148165	0.292337
330	0.110996	0.160902	0.305582
331	0.134482	0.127926	0.316816
332	0.122961	0.143483	0.295648
333	0.0952075	0.152998	0.267266
334	0.0659335	0.157932	0.291391
335	0.0846325	0.164477	0.266556
336	0.087591	0.150733	0.25272
337	0.110522	0.162564	0.280156
338	0.120009	0.148316	0.293283
339	0.075781	0.158939	0.275662
340	0.0433455	0.200926	0.288434
341	0.113875	0.149927	0.281339
342	0.02185	0.167497	0.26833
343	0.147532	0.164376	0.270104
344	0.070122	0.155364	0.295175
345	0.088271	0.168303	0.240066
346	0.116618	0.172179	0.275307
347	0.056268	0.186075	0.273534
348	-0.0037105	0.166944	0.271405
349	0.111863	0.181997	0.265019
350	0.057122	0.156472	0.317408
351	0.083894	0.175049	0.255203
352	0.0772085	0.198661	0.270341
353	0.104771	0.161708	0.288434
354	0.069901	0.158737	0.257687
355	0.066838	0.164024	0.223037
356	0.073924	0.157982	0.280984
357	0.091629	0.165584	0.259461
358	0.03628	0.158234	0.310549
359	0.0521465	0.187031	0.265374
360	0.0184355	0.161708	0.231552
361	0.102326	0.144741	0.226466
362	0.156629	0.18839	0.250828
363	0.012491	0.16795	0.243614
364	0.0726215	0.148064	0.274953
365	0.087373	0.188793	0.220672
366	0.070345	0.150783	0.234508
367	0.068073	0.157479	0.322375
368	0.072134	0.20873	0.277673
369	0.0455185	0.161607	0.263718
370	0.0499595	0.169561	0.275781
371	0.051162	0.164225	0.272824
372	0.0823235	0.168806	0.289853
373	0.0953815	0.146403	0.258988
374	0.0603545	0.152746	0.227531
375	0.0156225	0.166138	0.255795
376	0.136458	0.19564	0.261944
377	0.051065	0.166037	0.247871
378	0.058223	0.155012	0.273652
379	0.068462	0.209686	0.245151
380	0.0705905	0.14892	0.245506
381	0.0738245	0.201279	0.288907
382	0.089177	0.168353	0.237228
383	0.0613945	0.157831	0.263127
384	0.0592655	0.163721	0.272942
385	-0.029372	0.172179	0.263245
386	0.021877	0.148769	0.24456
387	0.0994645	0.177818	0.297422
388	0.0315025	0.164829	0.303926
389	0.0293645	0.146705	0.242668
390	0.0229455	0.165584	0.250828
391	0.054937	0.166591	0.266556
392	0.0816185	0.169008	0.248699
393	0.0444605	0.163117	0.226585
394	0.06948	0.153048	0.259106
395	0.007385	0.148467	0.227412
396	0.035364	0.14605	0.257923
397	0.046188	0.129588	0.259579
398	0.049711	0.115844	0.247871
399	0.0423575	0.125258	0.293638
400	0.074913	0.137744	0.241131
401	0.0852835	0.154257	0.264428
402	0.070888	0.12989	0.234981
403	0.123005	0.118663	0.242668
404	-0.000401	0.137441	0.278737
405	0.034292	0.123194	0.268448
406	0.0509935	0.143281	0.251774
407	0.0375985	0.150229	0.254257
408	0.064866	0.0876	0.217124
409	0.0364905	0.137139	0.285478
410	0.035169	0.113477	0.255558
411	0.0931925	0.110608	0.215232
412	0.0327015	0.14011	0.208018
413	0.015488	0.140361	0.266675
414	0.034397	0.092685	0.195482
415	0.061068	0.129235	0.254849
416	0.0688945	0.138046	0.27105
417	0.080527	0.130192	0.204588
418	0.0015755	0.120475	0.200568
419	0.044353	0.104264	0.235927
420	0.0479265	0.110708	0.224456
421	-0.008598	0.113981	0.235809
422	0.05188	0.105321	0.216769
423	0.0349575	0.12405	0.220199
424	0.0951045	0.1168	0.247162
425	0.033644	0.109198	0.26289
426	-0.0101455	0.125913	0.208728
427	-0.00352	0.076877	0.236518
428	0.054931	0.133162	0.230132
429	0.0904865	0.120526	0.245624
430	0.043526	0.102905	0.20991
431	0.0063935	0.121986	0.241604
432	0.0493055	0.12264	0.222091
433	0.0605935	0.102099	0.189924
434	0.0513215	0.146705	0.204234
435	0.0883055	0.149524	0.202578
436	0.075669	0.137643	0.226348
437	0.052626	0.107939	0.251656
438	0.0481775	0.137492	0.260525
439	-0.010597	0.113779	0.233207
440	0.0436695	0.154961	0.230132
441	0.079898	0.115844	0.263245
442	0.106445	0.134521	0.2364
443	0.0860565	0.119418	0.240066
444	0.0465505	0.131098	0.175733
445	0.0554675	0.111564	0.219253
446	0.0658935	0.151639	0.208609
447	0.0300345	0.114333	0.20175
448	0.028388	0.126668	0.215941
449	0.0672735	0.105875	0.247871
450	0.025168	0.113477	0.189096
451	0.0724425	0.14897	0.196783
452	0.063958	0.113427	0.178926
453	0.0469365	0.145547	0.245979
454	0.0981815	0.128228	0.163671
455	0.0676755	0.085234	0.225875
456	0.0072925	0.122338	0.194182
457	0.017458	0.106429	0.200804
458	0.017156	0.091225	0.200568
459	0.115324	0.079696	0.203051
460	0.031399	0.129839	0.184957
461	0.0123365	0.109651	0.220908
462	0.086712	0.078337	0.197848
463	0.0275435	0.09203	0.202342
464	0.0158555	0.083875	0.218543
465	0.0483335	0.11826	0.197611
466	0.0430515	0.129638	0.220672
467	0.030474	0.085335	0.24929
468	0.0590385	0.101797	0.225875
469	0.000123	0.128933	0.201514
470	0.074388	0.108443	0.224456
471	0.0356765	0.118663	0.191343
472	0.0482025	0.107637	0.196547
473	0.0285315	0.10079	0.190634
474	0.0203815	0.110658	0.219016
475	0.087015	0.110708	0.188623
476	0.0334315	0.100941	0.223037
477	0.0626185	0.103308	0.193472
478	0.106677	0.079948	0.173959
479	-0.010372	0.121734	0.178217
480	-0.010553	0.101092	0.143094
481	0.074094	0.086291	0.212985
482	0.0495655	0.112722	0.221854
483	0.04779	0.101646	0.223037
484	0.0602985	0.106932	0.243851
485	0.0293	0.1095	0.201632
486	0.046199	0.105271	0.176679
487	0.126906	0.101244	0.221381
488	0.0594785	0.114182	0.203288
489	0.0797215	0.09203	0.176679
490	-0.0142935	0.124553	0.206244
491	0.077568	0.073806	0.201041
492	0.025675	0.054725	0.22079
493	0.0454315	0.101395	0.208964
494	0.0645775	0.123949	0.205061
495	0.055623	0.059508	0.177862
496	0.068124	0.117555	0.206244
497	0.105602	0.074963	0.192999
498	0.063202	0.085888	0.185312
499	0.057538	0.095101	0.217597
500	0.058603	0.082062	0.20447
501	0.032908	0.094246	0.199858
502	0.0174485	0.053617	0.193709
503	0.0107895	0.060363	0.174196
504	0.0870115	0.097971	0.166627
505	0.030235	0.07879	0.220553
506	0.063597	0.104415	0.181055
507	0.073068	0.080904	0.209082
508	0.0987555	0.073252	0.206717
509	0.0741685	0.071238	0.228477
510	0.071703	0.093591	0.150189
511	0.0175625	0.063686	0.21062
512	0.0786995	0.091426	0.19631
513	0.010892	0.070634	0.230132
514	0.10634	0.061068	0.188269
515	0.0339945	0.067865	0.169584
516	0.0875515	0.092937	0.190397
517	0.087132	0.101646	0.192408
518	0.0052475	0.101747	0.164972
519	0.089802	0.09787	0.206954
520	0.077865	0.057041	0.186495
521	0.046426	0.08614	0.225047
522	0.0538105	0.064643	0.16781
523	0.0634895	0.07738	0.161542
524	0.076514	0.080955	0.168874
525	0.021002	0.11242	0.221736
526	0.054179	0.079192	0.165326
527	0.055875	0.05845	0.192999
528	0.0581975	0.071238	0.21263
529	0.124716	0.074108	0.162606
530	0.084741	0.102754	0.24527
531	0.0500235	0.08609	0.190989
532	0.048838	0.117001	0.214167
533	-0.0023435	0.077028	0.204115
534	0.0627215	0.0876	0.146405
535	0.097742	0.083572	0.178098
536	0.127186	0.073	0.181055
537	0.0603695	0.069123	0.178098
538	0.0683515	0.072094	0.187204
539	0.0606415	0.084227	0.161306
540	0.0419565	0.075769	0.210147
541	0.057582	0.095655	0.180109
542	0.051675	0.086895	0.193945
543	0.108128	0.118965	0.202815
544	0.082096	0.058299	0.180109
545	0.084899	0.090923	0.228832
546	0.0672695	0.106077	0.170766
547	0.0535985	0.088657	0.194773
548	0.0497135	0.077682	0.197611
549	0.046443	0.088406	0.199385
550	0.043277	0.090067	0.193236
551	0.0921795	0.070231	0.184957
552	0.0703095	0.082918	0.227412
553	0.0534665	0.099381	0.187559
554	0.123395	0.064844	0.16509
555	0.0976745	0.089765	0.172067
556	0.085674	0.087952	0.209319
557	0.088597	0.08317	0.144631
558	0.086966	0.085536	0.198675
559	0.0538515	0.073705	0.155511
560	0.075209	0.085284	0.203288
561	0.0553325	0.085133	0.179872
562	0.073535	0.084378	0.156812
563	0.076589	0.074057	0.126301
564	0.067722	0.055883	0.154447
565	0.0718995	0.082717	0.183065
566	0.0075965	0.08901	0.246334
567	0.021672	0.069426	0.169347
568	0.097639	0.05991	0.171239
569	0.121002	0.095504	0.189924
570	0.0537855	0.068771	0.168756
571	0.0540665	0.062629	0.187323
572	-0.014954	0.070986	0.165208
573	0.0389795	0.09339	0.165326
574	0.065465	0.071641	0.163553
575	0.047608	0.047576	0.155511
576	0.053724	0.058148	0.169702
577	0.074774	0.084932	0.16982
578	0.0799865	0.069426	0.195837
579	0.026204	0.059004	0.137181
580	0.0676145	0.074007	0.172304
581	0.0670715	0.043196	0.175733
582	0.073991	0.065499	0.158704
583	0.003401	0.076323	0.168165
584	0.0199175	0.045612	0.185904
585	0.040721	0.06127	0.181528
586	0.0736995	0.044052	0.186377
587	0.0489245	0.046468	0.193117
588	0.0703135	0.037658	0.16509
589	-0.046276	0.053819	0.153027
590	0.063953	0.061421	0.144395
591	-0.0115775	0.024971	0.149125
592	0.0934105	0.038766	0.166746
593	0.0417445	0.040528	0.155156
594	0.074112	0.079142	0.12701
595	0.0567245	0.063837	0.173486
596	0.075966	0.06575	0.160951
597	0.044854	0.067311	0.1535
598	-0.048113	0.050295	0.159059
599	0.033124	0.050748	0.194655
600	0.063986	0.053315	0.163079
601	0.0807105	0.075417	0.158822
602	0.0298855	0.062025	0.164735
603	0.0219085	0.070332	0.177271
604	-0.002608	0.047425	0.152081
605	0.0594085	0.069476	0.163907
606	0.0341595	0.070332	0.209201
607	0.0460625	0.059608	0.154683
608	0.017144	0.06575	0.179754
609	0.0415535	0.088104	0.165208
610	0.0895665	0.067966	0.150544
611	0.072472	0.061018	0.172895
612	0.105457	0.067915	0.174669
613	0.057289	0.040981	0.158586
614	0.078514	0.042239	0.195246
615	0.0639945	0.054675	0.130913
616	0.0054075	0.068972	0.145932
617	0.112846	0.070634	0.127602
618	-0.004895	0.070382	0.159059
619	0.045235	0.06565	0.154801
620	0.0709445	0.062629	0.159059
621	0.074111	0.041081	0.179518
622	0.040691	0.051301	0.159059
623	0.0537695	0.033278	0.187323
624	0.085768	0.035443	0.178335
625	0.0135095	0.066002	0.151608
626	0.0546165	0.041786	0.165799
627	0.0507195	0.051452	0.156102
628	0.041669	0.044857	0.168046
629	0.0499885	0.052107	0.180227
630	0.0397215	0.059608	0.176206
631	0.057819	0.074057	0.185667
632	0.05788	0.073705	0.166509
633	0.04082	0.100237	0.168283
634	0.0109785	0.053819	0.175733
635	0.009711	0.059508	0.156457
636	0.0812375	0.094397	0.166746
637	0.0642315	0.083371	0.166036
638	0.0759465	0.063888	0.16036
639	0.0759405	0.062226	0.130322
640	0.0043765	0.053668	0.171831
641	0.002507	0.071641	0.165918
642	-0.057442	0.073705	0.149953
643	0.0307385	0.067563	0.150662
644	0.0602735	0.093843	0.158231
645	0.038424	0.044807	0.121216
646	0.0400435	0.031617	0.155984
647	-0.0531085	0.067613	0.16781
648	0.0341425	0.071339	0.140255
649	-0.009471	0.062881	0.189096
650	0.0347525	0.057595	0.149361
651	0.046039	0.067462	0.148534
652	0.039203	0.033479	0.145104
653	0.059584	0.060313	0.146405
654	0.0315125	0.028999	0.155984
655	0.081977	0.022605	0.111164
656	-0.014571	0.044354	0.109863
657	0.037087	0.040024	0.122871
658	0.0445445	0.02185	0.109508
659	0.056302	0.045159	0.12772
660	0.0323005	0.012334	0.088694
661	0.036326	0.05256	0.170293
662	0.0386385	0.050999	0.158231
663	0.0567815	0.02341	0.145695
664	0.022155	0.027438	0.11956
665	0.0703475	0.025374	0.149361
666	0.156415	0.032623	0.18543
667	0.049669	0.019383	0.126774
668	0.06974	0.004732	0.184839
669	0.017371	0.058148	0.132687
670	0.054027	0.049237	0.124645
671	0.0218905	0.051452	0.128193
672	-0.015366	0.052308	0.180464
673	0.0025185	0.038816	0.145577
674	0.0480765	0.011277	0.16036
675	0.056373	0.04823	0.165445
676	0.0018215	0.02331	0.121334
677	0.059244	0.014751	0.144158
678	0.0398945	0.046519	0.135643
679	0.031909	0.050194	0.114238
680	0.0075625	0.039672	0.147824
681	0.0460685	0.032372	0.125118
682	0.032583	0.021246	0.134461
683	0.057783	-0.01002	0.119915
684	0.0101065	0.014197	0.155393
685	0.0352415	0.032372	0.158349
686	-0.0012065	0.044505	0.161542
687	-0.025425	0.033832	0.130795
688	0.097377	0.018678	0.154683
689	-0.0143655	0.024971	0.097327
690	0.019907	0.059759	0.109035
691	0.049458	0.023209	0.090823
692	0.0447315	0.041786	0.144158
693	0.0784505	0.025172	0.109508
694	0.021657	0.017017	0.126892
695	0.0161225	0.044606	0.127129
696	0.0531395	0.005034	0.224219
697	0.065827	0.041837	0.115539
698	0.0346845	0.055279	0.12429
699	-0.000834	0.03791	0.119087
700	0.0647895	0.037708	0.113765
701	0.0462825	0.043297	0.131149
702	0.078823	0.029754	0.156575
703	0.0283955	0.06278	0.113411
704	0.007853	0.018678	0.143212
705	0.043483	0.036601	0.158113
706	0.0296925	0.037507	0.103004
707	0.0606535	0.044807	0.123344
708	0.0384385	0.032875	0.163671
709	0.037375	0.052459	0.138127
710	0.0746065	0.033781	0.110927
711	0.042715	0.022303	0.105251
712	0.0096825	0.03504	0.185194
713	0.051187	0.03504	0.082072
714	0.014739	0.046267	0.123226
715	0.111469	0.021346	0.122162
716	0.0481035	-0.00267	0.126419
717	0.0334055	0.025928	0.101348
718	-0.0379755	0.020289	0.107734
719	0.037926	0.032221	0.136708
720	0.079889	0.053366	0.114711
721	0.05667	0.02482	0.122635
722	-0.015065	0.028797	0.128666
723	0.0775895	0.045411	0.141793
724	0.0092465	0.03499	0.106315
725	0.0345495	0.062881	0.141556
726	0.0254045	0.041837	0.097446
727	0.015522	0.023058	0.141438
728	0.0430015	0.045965	0.121689
729	0.09894	0.04818	0.10324
730	0.0287425	0.047123	0.142621
731	0.0635875	0.030157	0.111045
732	0.033409	0.034587	0.144158
733	0.048297	0.053718	0.099338
734	0.0160595	0.046015	0.125
735	0.0075205	0.032472	0.095317
736	0.004861	0.057141	0.136471
737	0.01236	0.060716	0.114475
738	0.0090175	0.048633	0.130676
739	0.0255295	0.064341	0.154565
740	0.0972375	0.070432	0.121452
741	0.0239	0.038363	0.10395
742	0.044233	0.050143	0.123226
743	-0.0011	0.049388	0.131741
744	-0.03171	0.039722	0.103359
745	0.057446	0.056839	0.122753
746	0.054597	0.057595	0.097209
747	0.039449	0.057242	0.131268
748	0.077429	0.054221	0.125473
749	0.0187315	0.049892	0.130322
750	0.010539	0.038564	0.145341
751	0.056051	0.067563	0.151135
752	0.028328	0.069677	0.140019
753	0.0339565	0.042642	0.169702
754	0.0051565	0.021195	0.14132
755	-0.0059025	0.049137	0.143448
756	0.094425	0.060363	0.168283
757	0.0531335	0.032825	0.109153
758	0.0275445	0.023209	0.153855
759	0.082928	0.028143	0.128193
760	0.028502	0.046871	0.147824
761	0.0710075	0.061975	0.192763
762	0.0711715	0.032674	0.114711
763	0.045032	0.066405	0.14948
764	0.0714905	0.030308	0.190634
765	0.047194	0.055883	0.111873
766	0.0203255	0.059961	0.130676
767	0.107395	0.014248	0.166036
768	0.086338	0.019383	0.136116
769	0.0108675	-0.00146	0.178808
770	0.0837235	0.019131	0.136116
771	0.0603725	0.033228	0.121689
772	0.049387	0.03504	0.10596
773	0.0628295	0.020541	0.164735
774	0.021096	0.000654	0.163671
775	0.039805	0.004531	0.097919
776	0.052656	0.012737	0.119678
777	0.048023	0.017822	0.103595
778	0.043738	-0.00282	0.117077
779	0.012107	0.013895	0.126419
780	0.0615915	0.01168	0.090941
781	0.020699	-0.007	0.13044
782	0.016498	0.02044	0.118732
783	0.056243	0.016261	0.115539
784	0.05496	0.011076	0.132805
785	0.055415	0.011177	0.14132
786	0.047907	-0.00599	0.142148
787	0.0365885	0.030408	0.169347
788	0.029289	0.022202	0.112583
789	0.01292	0.012083	0.128666
790	0.0441015	0.021346	0.166982
791	0.064575	-0.01777	0.122635
792	0.072404	-0.02336	0.109863
793	0.077784	0.03504	0.162606
794	0.0501305	0.029955	0.084674
795	0.0333585	0.00871	0.142384
796	-0.0016875	0.027287	0.097564
797	0.072304	-0.00735	0.118969
798	-0.015638	-0.01999	0.098273
0.001992	0.030905	0.026935	0.114238
0.021909	0.0232575	0.006948	0.087394
0.026557	0.036642	-0.00403	0.141675
0.001992	0.0519075	-0.00398	0.147469
0.032665	0.0343525	0.012083	0.168756
-0.10437	-0.036485	0.030811	0.103832
-0.05418	-0.004886	0.013845	0.110572
0.005046	0.0520675	0.009666	0.102767
-0.07542	0.0003595	0.032573	0.117904
0.037976	0.0602885	0.023008	0.181646
-0.02111	0.0041925	0.048381	0.116958
-0.02178	0.0233685	0.03061	0.099574
0.032665	0.0666225	0.004279	0.113056
-0.01208	0.039942	0.022202	0.115658
0.057761	0.101789	0.036752	0.140374
-0.06108	0.010678	0.043699	0.112819
-0.0733	0.0220905	0.030056	0.084082
-0.02032	0.043071	0.023461	0.188978
0.065197	0.074479	0.026985	0.070009
0.020183	0.0660155	0.044001	0.117904
0.041163	0.053183	0.029855	0.109035
-0.00106	0.0593705	0.003826	0.112938
-0.01062	0.039802	0.033681	0.137299
0.064666	0.0377595	0.029452	0.101466
-0.07157	0.0110255	0.042491	0.10123
0.151905	0.116094	0.021799	0.101466
0.038508	0.0511515	0.020138	0.105724
-0.0474	0.0250985	-0.00272	0.08562
0.016332	0.0203035	0.034889	0.096973
0.04767	0.066213	0.01757	0.132096
-0.05059	0.0058565	-0.00519	0.094371
0.015005	0.0365	0.019786	0.110927
-0.00372	0.0489685	0.039068	0.097564
0.014075	0.059026	0.024417	0.094607
0.105431	0.09791	0.051906	0.059484
0.024963	0.0681565	0.006545	0.160241
0.059487	0.10116	-0.00916	0.101585
0.022573	0.0467875	-0.00076	0.122753
-0.15642	-0.04449	0.008861	0.083846
-0.00531	0.0436165	-0.00357	0.066107
-0.05139	0.0357795	0.026884	0.10052
-0.01288	0.039376	0.043901	0.10868
-0.0008	0.043345	0.020994	0.079825
-0.08272	-0.0216005	0.052963	0.104068
-0.03107	0.0466855	0.03645	0.097091
-0.0397	0.015444	0.037306	0.096026
0.043155	0.068885	0.040226	0.090705
0.052848	0.0614695	0.032875	0.081008
0.02337	0.064295	0.06273	0.057829
0.077148	0.0524515	0.039923	0.119442
-0.04661	-0.001474	0.045814	0.109035
-0.04647	-0.000244	0.052661	0.100402
0.065596	0.0681335	0.045461	0.115421
0.063737	0.071181	0.034537	0.104659
-0.05882	0.0054285	0.056588	0.080298
0.0081	0.048789	0.038514	0.073202
-0.04342	0.048878	0.045361	0.078761
0.006772	0.060677	0.046217	0.15622
0.050591	0.059554	0.04093	0.107025
-0.08764	-0.0161895	0.03645	0.077933
0.025893	0.0445125	0.011227	0.088813
0.022175	0.0455115	0.000403	0.095435
-0.07277	0.0177575	0.054423	0.116485
0.036516	0.0682995	0.043045	0.069418
-0.01208	0.0205965	0.046116	0.07947
-0.05072	0.003679	0.045512	0.07947
0.077812	0.0897345	0.063988	0.10324
0.042624	0.072472	0.088154	0.093543
-0.05803	0.0213165	0.038816	0.071902
0.016067	0.0107675	0.035946	0.085028
0.109547	0.096033	0.066052	0.076159
0.177798	0.128418	0.034235	0.088576
-0.03891	0.0162535	0.04375	0.067408
0.025627	0.0882485	0.041283	0.085974
0.042889	0.0623725	0.040679	0.057356
-0.08777	0.0129915	0.012334	0.083964
-0.03266	0.030149	0.049439	0.035951
0.064533	0.0683065	0.013694	0.087039
-0.02496	0.0563685	0.039923	0.084555
-0.0818	0.001602	0.028999	0.076514
-0.01939	0.0770905	0.023008	0.097327
0.025893	0.059177	0.027388	0.077933
0.030408	0.0450715	0.034738	0.118851
0.081397	0.069489	0.005488	0.083491
-0.04966	0.010257	0.033127	0.10123
-0.00159	0.0509035	0.012133	0.081954
-0.00571	0.0741955	0.013694	0.113884
0.000929	0.040771	0.025021	0.086447
0.046076	0.0680255	0.030106	0.069063
-0.01381	0.044959	0.008508	0.112819
-0.01275	0.034553	-0.0073	0.07474
0.003718	0.0340875	0.035846	0.137181
-0.04249	0.0319035	-0.01918	0.097327
-0.04037	-0.0022065	0.019433	0.05026
-0.02018	0.029098	-0.00972	0.084674
-0.00637	0.012308	0.02195	0.076632
0.053778	0.0455305	0.020541	0.063623
-0.03731	-0.0034105	0.007149	0.025662
-0.07223	-0.03885	0.029099	0.080653

## Sheet: Figure 4a
	control					F10
pCa 9	3.49324	2.206	4.26774	4.84283	2.274	4.07011	1.256	4.26774	4.90336	2.857
pCa 4.5	75.3451	60.894	74.6401	68.2233	68.7921	19.6135	8.99282	17.2526	16.2235	16.0321

## Sheet: Figure 4b
	control			F10
pCa 9	0.140667	0.1406	0.15	0.178154	0.208	0.194
pCa 4.5	0.062577	0.092	0.078	0.160235	0.235	0.225

## Sheet: Figure 4c
Force-pCa Titration								Bar Graph pCa50
pCa	control			20 μM F10				control	F10
6.4	0	0	0	0.0241449	0	0		5.834	5.68
6.2	0.00312221	0.00516129	0.00668577	0.0221328	-0.006993	-0.0053476		5.885	5.693
6	0.0459411	0.0916129	0.13085	0	-0.006993	0.0160428		5.917	5.684
5.9	0.231936	0.452903	0.643744	0.0241449	0	0.026738
5.8	0.67083	0.820645	0.82808	0.132797	0.13986	0.176471
5.7	0.871989	0.92	0.887297	0.482897	0.552448	0.529412
5.6				0.734406	0.762238	0.721925
5.5				0.877264	0.853147	0.812834
4.5	1	1	1	1	1	1

[truncated: 18 more sheets: Figure 4d, Figure 5a, Figure 5b, Figure 5c, Figure 5d, Figure 5e, Figure 6d, Figure S4a, Figure S4b, Figure S4c, Figure S5, Figure S6a, Figure S6b, Figure S6c, Figure S6d, Table S1, Table S2, Table S3]
